# Supplementary material for: Multi-Cohort Exploration of Repetitive Element Transcription and DNA Methylation in Human Steatotic Liver Disease
Source: Int J Mol Sci. 2025 Jun 8;26(12):5494. doi: 10.3390/ijms26125494 (PMC12192986; doi:10.3390/ijms26125494)
Supplement: Supplementary file 1 [file ijms-26-05494-s001.zip]

Archive with 2 entries (2 files):
- Supplementary Figures and Tables.pdf
- Supplementary File 1. Cohort 1 Metadata and DE Genes.xlsx
