# Supplementary material for: Multi-Cohort Exploration of Repetitive Element Transcription and DNA Methylation in Human Steatotic Liver Disease
Source: Int J Mol Sci. 2025 Jun 8;26(12):5494. doi: 10.3390/ijms26125494 (PMC12192986; doi:10.3390/ijms26125494)
Supplement: Supplementary file 1 [file ijms-26-05494-s001.zip › Supplementary File 1. Cohort 1 Metadata and DE Genes.xlsx]

## Sheet: Metadata
	Run	BioSample	Age	AvgSpotLen	Bases	Bytes	Experiment	Fibrosis_stage	GEO_Accession	nas_score	create_date	Sample Name	sex	Run File
3	SRR13199854	SAMN17004258	25	84	3.92 G	543.40 Mb	SRX9633407	normal liver histology	GSM4957323	0	2020-12-0415:47:00Z	GSM4957323	female	SRR13199854
6	SRR13199857	SAMN17004255	54	84	3.93 G	546.07 Mb	SRX9633410	normal liver histology	GSM4957326	0	2020-12-0415:47:00Z	GSM4957326	female	SRR13199857
10	SRR13199861	SAMN17004251	55	84	3.68 G	531.54 Mb	SRX9633414	normal liver histology	GSM4957330	0	2020-12-0415:44:00Z	GSM4957330	female	SRR13199861
11	SRR13199862	SAMN17004250	34	84	4.17 G	596.69 Mb	SRX9633415	normal liver histology	GSM4957331	0	2020-12-0415:46:00Z	GSM4957331	female	SRR13199862
16	SRR13199867	SAMN17004282	35	83	5.29 G	690.16 Mb	SRX9633420	normal liver histology	GSM4957336	0	2020-12-0415:48:00Z	GSM4957336	female	SRR13199867
38	SRR13199889	SAMN17004297	58	84	4.33 G	593.74 Mb	SRX9633442	normal liver histology	GSM4957358	0	2020-12-0415:48:00Z	GSM4957358	female	SRR13199889
71	SRR13199922	SAMN17004337	61	84	4.48 G	637.80 Mb	SRX9633475	normal liver histology	GSM4957391	0	2020-12-0415:46:00Z	GSM4957391	female	SRR13199922
78	SRR13199929	SAMN17004330	50	84	5.05 G	718.12 Mb	SRX9633482	normal liver histology	GSM4957398	0	2020-12-0415:51:00Z	GSM4957398	male	SRR13199929
82	SRR13199933	SAMN17004326	44	84	4.84 G	613.12 Mb	SRX9633486	normal liver histology	GSM4957402	0	2020-12-0415:48:00Z	GSM4957402	female	SRR13199933
93	SRR13199944	SAMN17004222	47	84	4.60 G	588.58 Mb	SRX9633497	normal liver histology	GSM4957413	0	2020-12-0415:59:00Z	GSM4957413	female	SRR13199944
98	SRR13199949	SAMN17004217	44	84	3.79 G	499.34 Mb	SRX9633502	normal liver histology	GSM4957418	0	2020-12-0415:51:00Z	GSM4957418	female	SRR13199949
136	SRR13199987	SAMN17004268	55	84	3.97 G	561.71 Mb	SRX9633540	normal liver histology	GSM4957456	0	2020-12-0415:57:00Z	GSM4957456	male	SRR13199987
143	SRR13199994	SAMN17004261	52	84	4.39 G	550.18 Mb	SRX9633547	normal liver histology	GSM4957463	0	2020-12-0415:57:00Z	GSM4957463	male	SRR13199994
69	SRR13199920	SAMN17004339	20	84	4.90 G	683.41 Mb	SRX9633473	0	GSM4957389	1	2020-12-0415:52:00Z	GSM4957389	female	SRR13199920
79	SRR13199930	SAMN17004329	28	84	3.93 G	551.81 Mb	SRX9633483	0	GSM4957399	1	2020-12-0415:48:00Z	GSM4957399	female	SRR13199930
85	SRR13199936	SAMN17004345	50	84	5.17 G	730.42 Mb	SRX9633489	0	GSM4957405	1	2020-12-0415:51:00Z	GSM4957405	male	SRR13199936
96	SRR13199947	SAMN17004219	25	84	4.42 G	528.60 Mb	SRX9633500	0	GSM4957416	1	2020-12-0415:55:00Z	GSM4957416	female	SRR13199947
122	SRR13199973	SAMN17004239	53	84	4.96 G	672.33 Mb	SRX9633526	0	GSM4957442	1	2020-12-0415:57:00Z	GSM4957442	female	SRR13199973
130	SRR13199981	SAMN17004231	44	84	5.35 G	703.85 Mb	SRX9633534	0	GSM4957450	1	2020-12-0415:59:00Z	GSM4957450	female	SRR13199981
139	SRR13199990	SAMN17004265	20	84	5.28 G	646.15 Mb	SRX9633543	0	GSM4957459	1	2020-12-0416:09:00Z	GSM4957459	male	SRR13199990
43	SRR13199894	SAMN17004292	48	84	4.12 G	596.44 Mb	SRX9633447	0	GSM4957363	2	2020-12-0415:47:00Z	GSM4957363	female	SRR13199894
68	SRR13199919	SAMN17004340	53	84	4.85 G	677.11 Mb	SRX9633472	0	GSM4957388	2	2020-12-0415:50:00Z	GSM4957388	female	SRR13199919
88	SRR13199939	SAMN17004342	53	83	4.22 G	532.59 Mb	SRX9633492	0	GSM4957408	2	2020-12-0415:51:00Z	GSM4957408	female	SRR13199939
90	SRR13199941	SAMN17004225	41	83	5.17 G	653.76 Mb	SRX9633494	0	GSM4957410	2	2020-12-0415:57:00Z	GSM4957410	female	SRR13199941
116	SRR13199967	SAMN17004244	39	84	4.66 G	614.60 Mb	SRX9633520	0	GSM4957436	2	2020-12-0415:59:00Z	GSM4957436	female	SRR13199967
129	SRR13199980	SAMN17004232	54	84	4.43 G	530.33 Mb	SRX9633533	0	GSM4957449	2	2020-12-0415:57:00Z	GSM4957449	female	SRR13199980
132	SRR13199983	SAMN17004229	36	84	5.24 G	726.87 Mb	SRX9633536	0	GSM4957452	2	2020-12-0416:00:00Z	GSM4957452	male	SRR13199983
1	SRR13199852	SAMN17004260	36	84	4.20 G	562.71 Mb	SRX9633405	0	GSM4957321	3	2020-12-0415:44:00Z	GSM4957321	male	SRR13199852
51	SRR13199902	SAMN17004322	35	84	4.85 G	647.50 Mb	SRX9633455	0	GSM4957371	3	2020-12-0415:48:00Z	GSM4957371	male	SRR13199902
66	SRR13199917	SAMN17004307	65	84	4.97 G	634.15 Mb	SRX9633470	0	GSM4957386	3	2020-12-0415:49:00Z	GSM4957386	male	SRR13199917
74	SRR13199925	SAMN17004334	30	84	5.10 G	667.89 Mb	SRX9633478	0	GSM4957394	3	2020-12-0416:05:00Z	GSM4957394	female	SRR13199925
81	SRR13199932	SAMN17004327	72	84	3.82 G	551.11 Mb	SRX9633485	0	GSM4957401	3	2020-12-0415:48:00Z	GSM4957401	female	SRR13199932
94	SRR13199945	SAMN17004221	40	84	4.47 G	587.51 Mb	SRX9633498	0	GSM4957414	3	2020-12-0415:55:00Z	GSM4957414	female	SRR13199945
102	SRR13199953	SAMN17004213	46	84	4.24 G	580.20 Mb	SRX9633506	0	GSM4957422	3	2020-12-0415:56:00Z	GSM4957422	female	SRR13199953
7	SRR13199858	SAMN17004254	65	84	4.15 G	571.03 Mb	SRX9633411	0	GSM4957327	4	2020-12-0415:46:00Z	GSM4957327	male	SRR13199858
77	SRR13199928	SAMN17004331	54	84	4.13 G	593.61 Mb	SRX9633481	0	GSM4957397	4	2020-12-0415:50:00Z	GSM4957397	female	SRR13199928
44	SRR13199895	SAMN17004291	32	84	5.09 G	693.51 Mb	SRX9633448	0	GSM4957364	5	2020-12-0415:49:00Z	GSM4957364	male	SRR13199895
108	SRR13199959	SAMN17004207	49	84	4.09 G	540.33 Mb	SRX9633512	0	GSM4957428	5	2020-12-0415:55:00Z	GSM4957428	female	SRR13199959
141	SRR13199992	SAMN17004263	48	84	4.34 G	591.04 Mb	SRX9633545	0	GSM4957461	5	2020-12-0415:57:00Z	GSM4957461	male	SRR13199992
97	SRR13199948	SAMN17004218	32	84	4.11 G	551.03 Mb	SRX9633501	1	GSM4957417	1	2020-12-0415:54:00Z	GSM4957417	female	SRR13199948
111	SRR13199962	SAMN17004204	46	84	4.02 G	552.66 Mb	SRX9633515	1	GSM4957431	1	2020-12-0415:53:00Z	GSM4957431	female	SRR13199962
123	SRR13199974	SAMN17004238	21	84	4.58 G	617.30 Mb	SRX9633527	1	GSM4957443	1	2020-12-0415:56:00Z	GSM4957443	female	SRR13199974
135	SRR13199986	SAMN17004226	58	84	4.62 G	676.05 Mb	SRX9633539	1	GSM4957455	1	2020-12-0415:59:00Z	GSM4957455	female	SRR13199986
91	SRR13199942	SAMN17004224	60	84	4.92 G	647.29 Mb	SRX9633495	1	GSM4957411	2	2020-12-0415:53:00Z	GSM4957411	female	SRR13199942
92	SRR13199943	SAMN17004223	49	84	5.09 G	683.60 Mb	SRX9633496	1	GSM4957412	2	2020-12-0415:54:00Z	GSM4957412	female	SRR13199943
2	SRR13199853	SAMN17004259	55	84	4.21 G	570.15 Mb	SRX9633406	1	GSM4957322	3	2020-12-0415:46:00Z	GSM4957322	female	SRR13199853
39	SRR13199890	SAMN17004296	58	84	4.97 G	721.62 Mb	SRX9633443	1	GSM4957359	3	2020-12-0415:47:00Z	GSM4957359	male	SRR13199890
9	SRR13199860	SAMN17004252	22	84	3.70 G	541.35 Mb	SRX9633413	1	GSM4957329	4	2020-12-0415:45:00Z	GSM4957329	female	SRR13199860
27	SRR13199878	SAMN17004271	34	84	3.77 G	517.12 Mb	SRX9633431	1	GSM4957347	4	2020-12-0415:43:00Z	GSM4957347	male	SRR13199878
63	SRR13199914	SAMN17004313	66	84	4.39 G	629.15 Mb	SRX9633467	1	GSM4957383	4	2020-12-0415:50:00Z	GSM4957383	female	SRR13199914
99	SRR13199950	SAMN17004216	34	84	4.24 G	540.26 Mb	SRX9633503	1	GSM4957419	4	2020-12-0415:54:00Z	GSM4957419	female	SRR13199950
100	SRR13199951	SAMN17004215	62	84	5.01 G	678.91 Mb	SRX9633504	1	GSM4957420	4	2020-12-0415:54:00Z	GSM4957420	female	SRR13199951
5	SRR13199856	SAMN17004256	47	84	5.65 G	685.53 Mb	SRX9633409	1	GSM4957325	5	2020-12-0415:49:00Z	GSM4957325	male	SRR13199856
12	SRR13199863	SAMN17004249	25	84	4.85 G	686.67 Mb	SRX9633416	1	GSM4957332	5	2020-12-0415:47:00Z	GSM4957332	male	SRR13199863
61	SRR13199912	SAMN17004315	37	84	4.21 G	571.50 Mb	SRX9633465	1	GSM4957381	5	2020-12-0415:48:00Z	GSM4957381	male	SRR13199912
67	SRR13199918	SAMN17004306	54	84	4.95 G	671.21 Mb	SRX9633471	1	GSM4957387	5	2020-12-0415:49:00Z	GSM4957387	male	SRR13199918
72	SRR13199923	SAMN17004336	40	84	4.85 G	676.58 Mb	SRX9633476	1	GSM4957392	5	2020-12-0415:58:00Z	GSM4957392	male	SRR13199923
106	SRR13199957	SAMN17004209	56	84	4.09 G	556.21 Mb	SRX9633510	1	GSM4957426	5	2020-12-0415:52:00Z	GSM4957426	female	SRR13199957
127	SRR13199978	SAMN17004234	60	84	4.60 G	619.04 Mb	SRX9633531	1	GSM4957447	5	2020-12-0415:57:00Z	GSM4957447	female	SRR13199978
142	SRR13199993	SAMN17004262	48	84	4.47 G	615.47 Mb	SRX9633546	1	GSM4957462	5	2020-12-0415:59:00Z	GSM4957462	female	SRR13199993
41	SRR13199892	SAMN17004294	22	84	5.10 G	714.17 Mb	SRX9633445	1	GSM4957361	6	2020-12-0415:46:00Z	GSM4957361	female	SRR13199892
73	SRR13199924	SAMN17004335	64	84	4.74 G	639.99 Mb	SRX9633477	1	GSM4957393	6	2020-12-0415:51:00Z	GSM4957393	female	SRR13199924
104	SRR13199955	SAMN17004211	42	84	4.66 G	677.41 Mb	SRX9633508	1	GSM4957424	6	2020-12-0415:53:00Z	GSM4957424	male	SRR13199955
134	SRR13199985	SAMN17004227	68	84	3.57 G	532.17 Mb	SRX9633538	1	GSM4957454	6	2020-12-0415:56:00Z	GSM4957454	female	SRR13199985
95	SRR13199946	SAMN17004220	34	83	4.15 G	570.47 Mb	SRX9633499	2	GSM4957415	1	2020-12-0415:52:00Z	GSM4957415	female	SRR13199946
112	SRR13199963	SAMN17004203	60	84	4.36 G	560.12 Mb	SRX9633516	2	GSM4957432	3	2020-12-0415:55:00Z	GSM4957432	female	SRR13199963
125	SRR13199976	SAMN17004236	42	84	5.07 G	688.28 Mb	SRX9633529	2	GSM4957445	3	2020-12-0415:58:00Z	GSM4957445	female	SRR13199976
64	SRR13199915	SAMN17004312	42	84	4.99 G	709.08 Mb	SRX9633468	2	GSM4957384	4	2020-12-0415:55:00Z	GSM4957384	male	SRR13199915
65	SRR13199916	SAMN17004308	57	84	4.21 G	619.71 Mb	SRX9633469	2	GSM4957385	4	2020-12-0415:48:00Z	GSM4957385	female	SRR13199916
113	SRR13199964	SAMN17004248	43	84	4.22 G	503.74 Mb	SRX9633517	2	GSM4957433	4	2020-12-0415:54:00Z	GSM4957433	female	SRR13199964
8	SRR13199859	SAMN17004253	45	84	4.02 G	552.82 Mb	SRX9633412	2	GSM4957328	5	2020-12-0415:47:00Z	GSM4957328	male	SRR13199859
14	SRR13199865	SAMN17004284	61	84	3.89 G	553.76 Mb	SRX9633418	2	GSM4957334	5	2020-12-0415:45:00Z	GSM4957334	female	SRR13199865
24	SRR13199875	SAMN17004274	46	85	6.27 G	798.88 Mb	SRX9633428	2	GSM4957344	5	2020-12-0415:46:00Z	GSM4957344	female	SRR13199875
28	SRR13199879	SAMN17004270	57	85	5.63 G	775.09 Mb	SRX9633432	2	GSM4957348	5	2020-12-0415:46:00Z	GSM4957348	female	SRR13199879
70	SRR13199921	SAMN17004338	20	84	3.83 G	558.68 Mb	SRX9633474	2	GSM4957390	5	2020-12-0415:45:00Z	GSM4957390	female	SRR13199921
126	SRR13199977	SAMN17004235	33	84	5.16 G	667.19 Mb	SRX9633530	2	GSM4957446	5	2020-12-0415:58:00Z	GSM4957446	female	SRR13199977
128	SRR13199979	SAMN17004233	39	84	5.19 G	663.50 Mb	SRX9633532	2	GSM4957448	5	2020-12-0415:56:00Z	GSM4957448	female	SRR13199979
13	SRR13199864	SAMN17004285	59	84	3.90 G	566.06 Mb	SRX9633417	2	GSM4957333	6	2020-12-0415:45:00Z	GSM4957333	female	SRR13199864
30	SRR13199881	SAMN17004305	59	85	5.40 G	734.73 Mb	SRX9633434	2	GSM4957350	6	2020-12-0415:46:00Z	GSM4957350	male	SRR13199881
31	SRR13199882	SAMN17004304	64	85	6.15 G	821.95 Mb	SRX9633435	2	GSM4957351	6	2020-12-0415:45:00Z	GSM4957351	male	SRR13199882
42	SRR13199893	SAMN17004293	32	84	4.88 G	677.22 Mb	SRX9633446	2	GSM4957362	6	2020-12-0415:50:00Z	GSM4957362	female	SRR13199893
137	SRR13199988	SAMN17004267	30	84	3.95 G	544.30 Mb	SRX9633541	2	GSM4957457	6	2020-12-0415:55:00Z	GSM4957457	male	SRR13199988
140	SRR13199991	SAMN17004264	48	84	4.12 G	552.39 Mb	SRX9633544	2	GSM4957460	6	2020-12-0415:57:00Z	GSM4957460	male	SRR13199991
23	SRR13199874	SAMN17004275	49	85	5.91 G	747.34 Mb	SRX9633427	2	GSM4957343	7	2020-12-0415:48:00Z	GSM4957343	female	SRR13199874
26	SRR13199877	SAMN17004272	18	85	5.35 G	678.94 Mb	SRX9633430	2	GSM4957346	7	2020-12-0415:46:00Z	GSM4957346	female	SRR13199877
33	SRR13199884	SAMN17004302	35	85	5.06 G	695.23 Mb	SRX9633437	2	GSM4957353	7	2020-12-0415:48:00Z	GSM4957353	female	SRR13199884
34	SRR13199885	SAMN17004301	51	85	5.83 G	794.63 Mb	SRX9633438	2	GSM4957354	7	2020-12-0415:50:00Z	GSM4957354	female	SRR13199885
37	SRR13199888	SAMN17004298	54	85	6.38 G	853.85 Mb	SRX9633441	2	GSM4957357	7	2020-12-0415:50:00Z	GSM4957357	male	SRR13199888
76	SRR13199927	SAMN17004332	25	84	4.25 G	603.48 Mb	SRX9633480	2	GSM4957396	7	2020-12-0415:49:00Z	GSM4957396	female	SRR13199927
80	SRR13199931	SAMN17004328	33	84	3.91 G	568.86 Mb	SRX9633484	2	GSM4957400	7	2020-12-0415:46:00Z	GSM4957400	female	SRR13199931

## Sheet: DE Genes NAS0-3v4-6
EdgeR with exclusion of all genes with CPM<1 in minimum of 3 sample
GeneID	logFC	logCPM	F	PValue	FDR			DAVID analysis of genes with P<0.05 and higher transcript levels in NAS4-6 than NAS0-3								DAVID analysis of genes with P<0.05 and lower transcript levels in NAS4-6 than NAS0-3
ENSG00000096006.12	-3.71673	0.30246	38.1648	4.96441e-08	0.00122239			Category	Term	Count	%	P-Value	Benjamini			Category	Term	Count	%	P-Value	Benjamini
ENSG00000258679.1	-1.94789	1.49978	26.4503	2.70405e-06	0.0332909			UP_KW_BIOLOGICAL_PROCESS	Lipid metabolism	79	8.3	7.5e-13	9.7e-11			UP_KW_BIOLOGICAL_PROCESS	Innate immunity	34	4.4	6.8e-06	0.00079
ENSG00000008513.16	0.411895	7.79436	19.2728	4.12036e-05	0.235635			UP_KW_BIOLOGICAL_PROCESS	Steroid biosynthesis	12	1.3	3.5e-06	0.00016			UP_KW_BIOLOGICAL_PROCESS	Inflammatory response	20	2.6	2.1e-05	0.0012
ENSG00000140279.13	-2.04822	0.245267	19.2749	4.26591e-05	0.235635			UP_KW_BIOLOGICAL_PROCESS	Steroid metabolism	18	1.9	3.8e-06	0.00016			UP_KW_BIOLOGICAL_PROCESS	Immunity	55	7.1	0.00015	0.0056
ENSG00000275302.2	-0.858543	0.674184	18.9057	4.78485e-05	0.235635			UP_KW_BIOLOGICAL_PROCESS	Lipid biosynthesis	22	2.3	2.3e-05	0.00073			UP_KW_BIOLOGICAL_PROCESS	Cell cycle	37	4.8	0.0048	0.14
ENSG00000170323.9	-1.16694	1.21651	17.6847	8.01521e-05	0.294133			UP_KW_BIOLOGICAL_PROCESS	Hemostasis	11	1.1	5.1e-05	0.0011			UP_KW_BIOLOGICAL_PROCESS	Apoptosis	32	4.1	0.0076	0.17
ENSG00000127831.11	0.978591	4.45624	17.5827	8.48261e-05	0.294133			UP_KW_BIOLOGICAL_PROCESS	Blood coagulation	11	1.1	5.1e-05	0.0011			UP_KW_BIOLOGICAL_PROCESS	Cilium biogenesis/degradation	15	1.9	0.009	0.17
ENSG00000114739.14	0.287241	5.05139	16.9202	0.000108883	0.294133			UP_KW_BIOLOGICAL_PROCESS	Sterol metabolism	13	1.4	0.00014	0.0026			UP_KW_BIOLOGICAL_PROCESS	Cell division	24	3.1	0.013	0.21
ENSG00000118785.15	-1.11349	3.35912	16.9779	0.000109515	0.294133			UP_KW_BIOLOGICAL_PROCESS	Fatty acid metabolism	19	2	0.00029	0.0047			UP_KW_BIOLOGICAL_PROCESS	Adaptive immunity	28	3.6	0.015	0.21
ENSG00000245648.2	-0.640152	1.59017	16.4097	0.000135032	0.294133			UP_KW_BIOLOGICAL_PROCESS	Lipid transport	19	2	0.00073	0.011			UP_KW_BIOLOGICAL_PROCESS	Mitosis	17	2.2	0.036	0.42
ENSG00000075234.17	0.343573	6.56506	16.3601	0.000137901	0.294133			UP_KW_BIOLOGICAL_PROCESS	Sterol biosynthesis	7	0.7	0.0011	0.015			UP_KW_BIOLOGICAL_PROCESS	DNA replication	8	1	0.039	0.42
ENSG00000164687.11	-0.677369	0.692493	16.2057	0.000147227	0.294133			UP_KW_BIOLOGICAL_PROCESS	One-carbon metabolism	6	0.6	0.0014	0.017			UP_KW_BIOLOGICAL_PROCESS	Cell adhesion	25	3.2	0.04	0.42
ENSG00000115457.10	1.51113	4.25935	15.9251	0.000172898	0.294133			UP_KW_BIOLOGICAL_PROCESS	Cholesterol metabolism	10	1	0.0031	0.033			UP_KW_BIOLOGICAL_PROCESS	Chemotaxis	8	1	0.053	0.51
ENSG00000185697.17	-0.579826	2.69092	15.2833	0.000218395	0.294133			UP_KW_BIOLOGICAL_PROCESS	Urea cycle	4	0.4	0.0058	0.058			UP_KW_BIOLOGICAL_PROCESS	B-cell activation	3	0.4	0.058	0.52
ENSG00000088899.16	0.515177	1.99761	15.1364	0.000232662	0.294133			UP_KW_BIOLOGICAL_PROCESS	Complement pathway	6	0.6	0.017	0.16
ENSG00000211689.7	-0.732569	0.250968	15.1205	0.000234267	0.294133			UP_KW_BIOLOGICAL_PROCESS	Peroxisome biogenesis	4	0.4	0.021	0.18
ENSG00000164142.16	0.36725	3.4518	14.9874	0.000248137	0.294133			UP_KW_BIOLOGICAL_PROCESS	Carbohydrate metabolism	10	1	0.022	0.18
ENSG00000132436.12	-0.316307	2.83816	14.9391	0.000253375	0.294133			UP_KW_BIOLOGICAL_PROCESS	Molybdenum cofactor biosynthesis	3	0.3	0.026	0.2
ENSG00000166582.11	0.325081	3.90578	14.9227	0.000255175	0.294133			UP_KW_BIOLOGICAL_PROCESS	Electron transport	11	1.1	0.028	0.2
ENSG00000035499.13	-1.0798	-0.371597	14.9131	0.000256243	0.294133			UP_KW_BIOLOGICAL_PROCESS	Biological rhythms	13	1.4	0.031	0.2
ENSG00000168631.13	-2.29036	0.0702406	14.8875	0.000267096	0.294133			UP_KW_BIOLOGICAL_PROCESS	Respiratory chain	8	0.8	0.031	0.2
ENSG00000094804.12	-0.653143	0.447614	14.756	0.000274303	0.294133			UP_KW_BIOLOGICAL_PROCESS	Acute phase	4	0.4	0.062	0.39
ENSG00000290596.1	-0.721202	0.255464	14.7523	0.000274745	0.294133			UP_KW_BIOLOGICAL_PROCESS	Cholesterol biosynthesis	4	0.4	0.07	0.41
ENSG00000171056.8	-0.608532	0.967969	14.3726	0.000324124	0.294809
ENSG00000152056.18	-0.488259	1.06161	14.2383	0.000343731	0.294809
ENSG00000073734.10	0.361808	7.89889	13.9859	0.00038396	0.294809
ENSG00000111796.4	-0.777575	1.70858	13.8959	0.00040031	0.294809
ENSG00000135269.18	-0.354146	2.95153	13.7	0.000435469	0.294809
ENSG00000111860.14	-0.302873	4.04997	13.6529	0.000444627	0.294809
ENSG00000134242.16	-0.593074	2.21128	13.629	0.00044935	0.294809
ENSG00000226742.4	0.264641	3.92808	13.5867	0.000457835	0.294809
ENSG00000125740.14	2.79482	0.57083	13.6273	0.000463927	0.294809
ENSG00000214274.10	0.450059	7.65278	13.5115	0.000473318	0.294809
ENSG00000238181.2	0.917617	-0.792868	13.4575	0.000484783	0.294809
ENSG00000183542.6	-0.778648	-0.707227	13.4383	0.000488935	0.294809
ENSG00000106080.11	-0.242063	2.9827	13.4357	0.000489489	0.294809
ENSG00000251165.6	0.22744	4.94092	13.4228	0.000492308	0.294809
ENSG00000243696.5	0.365088	9.62909	13.4226	0.000492333	0.294809
ENSG00000170412.18	0.494647	5.05685	13.32	0.000516801	0.294809
ENSG00000258451.1	0.460195	5.91182	13.2391	0.000535049	0.294809
ENSG00000160783.19	0.299606	3.34759	13.2205	0.000538583	0.294809
ENSG00000285849.1	-0.53739	-0.468191	13.1633	0.000552474	0.294809
ENSG00000166900.17	-0.252742	3.40533	13.0766	0.000574245	0.294809
ENSG00000255819.7	-0.596488	1.48559	13.0699	0.000575971	0.294809
ENSG00000161800.13	-0.363728	1.59908	12.9811	0.000599254	0.294809
ENSG00000100033.17	1.16379	1.40849	13.0021	0.000599774	0.294809
ENSG00000134539.17	-0.550719	3.51305	12.9251	0.000616072	0.294809
ENSG00000163884.4	0.505065	4.73346	12.9268	0.000616139	0.294809
ENSG00000118096.10	0.196003	3.86389	12.8724	0.000629087	0.294809
ENSG00000175336.10	0.42223	7.08938	12.8083	0.000647427	0.294809
ENSG00000106333.13	0.659564	3.41567	12.7714	0.000662398	0.294809
ENSG00000229619.6	-0.43819	2.67619	12.7311	0.000670228	0.294809
ENSG00000055955.17	0.364499	9.56288	12.7262	0.000671678	0.294809
ENSG00000248485.2	0.616946	1.71895	12.6746	0.000687439	0.294809
ENSG00000002933.9	0.39827	7.27084	12.6683	0.000689366	0.294809
ENSG00000131747.15	-0.741824	1.36872	12.6232	0.000704165	0.294809
ENSG00000231663.3	0.476921	-0.159258	12.6149	0.000706129	0.294809
ENSG00000134827.8	-2.24914	-0.317103	12.6477	0.00071	0.294809
ENSG00000244265.2	0.478551	1.07409	12.5963	0.000712055	0.294809
ENSG00000135744.9	0.378971	8.82725	12.5766	0.000718376	0.294809
ENSG00000198648.12	-0.485943	2.06283	12.5282	0.000734202	0.296094
ENSG00000166278.16	0.250277	7.47363	12.4941	0.000745557	0.296094
ENSG00000135108.16	0.287961	5.19074	12.4103	0.000774284	0.298332
ENSG00000259953.2	-0.404738	1.44826	12.407	0.000775422	0.298332
ENSG00000143184.5	-0.93044	-0.740229	12.3214	0.000805962	0.299023
ENSG00000086548.9	-2.43873	0.581905	12.3396	0.000822494	0.299023
ENSG00000117560.8	-0.746833	-0.238857	12.2301	0.000839951	0.299023
ENSG00000162881.7	0.60393	2.90825	12.1908	0.000856501	0.299023
ENSG00000203995.10	0.540118	2.39809	12.1227	0.000881823	0.299023
ENSG00000124713.6	0.685212	5.09298	12.1462	0.000882742	0.299023
ENSG00000291148.1	0.403594	4.04978	12.1077	0.000887822	0.299023
ENSG00000168229.4	-0.559773	1.70337	12.093	0.000893773	0.299023
ENSG00000270885.2	0.815222	-0.89095	12.0646	0.000905356	0.299023
ENSG00000165379.14	2.81748	1.44947	12.125	0.000907859	0.299023
ENSG00000260953.1	0.662942	0.887544	12.0471	0.000912579	0.299023
ENSG00000286064.1	0.588254	0.295894	12.0017	0.000931613	0.299023
ENSG00000183918.18	-0.574987	1.12414	11.9935	0.000935091	0.299023
ENSG00000259092.1	1.7498	-0.833512	11.9412	0.000960181	0.300032
ENSG00000175445.17	-1.12442	0.0928315	11.9422	0.000962616	0.300032
ENSG00000213809.9	-0.576398	1.39202	11.897	0.000977048	0.300723
ENSG00000284634.1	-0.477366	1.44915	11.7858	0.00102782	0.303093
ENSG00000241935.9	0.318832	4.48908	11.7726	0.00103403	0.303093
ENSG00000168765.19	0.419507	4.14561	11.771	0.0010349	0.303093
ENSG00000141298.19	-0.180755	4.71661	11.7617	0.00103918	0.303093
ENSG00000163508.13	-0.567755	1.21052	11.7467	0.0010463	0.303093
ENSG00000164309.15	0.5447	5.17414	11.7222	0.0010645	0.303169
ENSG00000175707.10	0.4912	0.0296205	11.6953	0.00107118	0.303169
ENSG00000259884.1	1.78473	-1.78085	11.6115	0.00111297	0.311418
ENSG00000203546.7	-0.198099	3.47073	11.5786	0.00112987	0.312593
ENSG00000174370.12	-0.628095	-0.496495	11.5098	0.00116604	0.317098
ENSG00000137106.18	0.311778	7.46292	11.4826	0.00118069	0.317098
ENSG00000153560.12	-0.15649	5.51646	11.475	0.00118479	0.317098
ENSG00000197134.13	-0.545829	1.73813	11.4409	0.00120348	0.318638
ENSG00000272398.6	-0.777436	3.77665	11.3694	0.0012592	0.325594
ENSG00000114346.14	-0.36446	1.56555	11.338	0.00126172	0.325594
ENSG00000109472.14	-0.697683	3.47129	11.3279	0.00127866	0.325594
ENSG00000185813.11	0.42627	4.61584	11.304	0.00128265	0.325594
ENSG00000137501.18	-0.387751	4.26533	11.2769	0.00129772	0.326058
ENSG00000162882.15	0.4339	5.71237	11.1485	0.00137898	0.330188
ENSG00000130545.16	0.454833	0.453289	11.1318	0.00138745	0.330188
ENSG00000106565.18	0.348699	8.26181	11.1232	0.00139297	0.330188
ENSG00000124615.20	0.258999	4.62607	11.115	0.00139827	0.330188
ENSG00000286753.3	0.381088	0.986366	11.0339	0.00145166	0.330188
ENSG00000130818.12	-0.320745	3.36544	11.0243	0.00145812	0.330188
ENSG00000129493.15	-0.194441	4.95862	11.0199	0.0014611	0.330188
ENSG00000153310.22	-0.263924	4.06278	11.0195	0.00146138	0.330188
ENSG00000118496.5	-0.245493	3.8835	11.0166	0.00146333	0.330188
ENSG00000277496.1	0.57546	0.182242	11.0013	0.00147372	0.330188
ENSG00000121671.12	0.320522	6.02683	10.9996	0.00147488	0.330188
ENSG00000100865.15	0.185965	3.22002	10.9993	0.00147507	0.330188
ENSG00000147138.3	-0.563589	2.34422	10.9613	0.00150192	0.330553
ENSG00000282122.1	2.36009	-0.625768	10.9665	0.00151413	0.330553
ENSG00000251521.3	0.970522	-0.922174	10.9388	0.00151698	0.330553
ENSG00000169189.17	0.249132	3.26243	10.9073	0.00153927	0.332374
ENSG00000290199.1	0.387202	2.02057	10.8714	0.00156511	0.332374
ENSG00000171476.22	-0.72471	-0.421351	10.8633	0.00157105	0.332374
ENSG00000119661.15	-0.230156	2.82215	10.8519	0.00157933	0.332374
ENSG00000272908.1	-0.7204	-0.924022	10.812	0.00160888	0.335725
ENSG00000148346.12	-1.18146	-0.58751	10.709	0.00168953	0.34696
ENSG00000122729.19	0.26063	7.29451	10.7008	0.00169422	0.34696
ENSG00000106809.11	-1.00234	3.14024	10.7181	0.0017065	0.34696
ENSG00000030419.17	-0.31679	3.66237	10.6695	0.00171909	0.34696
ENSG00000228108.1	-0.560946	-0.605883	10.5996	0.00177599	0.353823
ENSG00000125538.12	-0.699813	-0.0184436	10.5925	0.00178183	0.353823
ENSG00000180739.15	-0.799538	-0.868162	10.5128	0.00184938	0.364213
ENSG00000130222.11	1.20522	0.282707	10.5094	0.00186374	0.364213
ENSG00000167711.14	0.407655	8.25721	10.435	0.00191788	0.371842
ENSG00000073756.13	-0.6248	0.555721	10.4081	0.00194212	0.372104
ENSG00000175868.14	0.681889	-0.530754	10.3958	0.00195339	0.372104
ENSG00000179094.16	0.686093	4.51614	10.4044	0.00196456	0.372104
ENSG00000284779.3	0.523909	6.64811	10.3494	0.00200562	0.373051
ENSG00000188921.14	-0.354199	3.10458	10.3291	0.0020153	0.373051
ENSG00000120053.12	0.317832	6.7077	10.3159	0.00202787	0.373051
ENSG00000250159.7	-0.500612	2.08879	10.3104	0.00203308	0.373051
ENSG00000167244.22	0.504303	7.62679	10.3036	0.00204532	0.373051
ENSG00000223459.6	0.549887	0.571693	10.1604	0.00218144	0.394952
ENSG00000124587.14	0.498256	4.86184	10.1541	0.00219755	0.394966
ENSG00000226863.1	-1.98897	-2.07045	10.106	0.00223793	0.399309
ENSG00000211966.2	2.21895	3.00083	10.1335	0.0022609	0.400449
ENSG00000260345.1	0.54066	0.40728	10.0382	0.00231055	0.400449
ENSG00000115607.10	-0.450085	1.221	10.0013	0.00235108	0.400449
ENSG00000285220.1	0.34653	0.563175	9.9853	0.00236894	0.400449
ENSG00000211598.2	1.91933	4.43544	10.0318	0.00237234	0.400449
ENSG00000164136.17	-0.337276	2.2464	9.94659	0.00241262	0.400449
ENSG00000234997.3	0.450152	1.36147	9.92667	0.00243542	0.400449
ENSG00000106070.20	0.167354	6.15213	9.90845	0.00245648	0.400449
ENSG00000229344.1	2.35067	1.52247	9.94336	0.00246781	0.400449
ENSG00000166716.10	0.261675	5.31094	9.8942	0.00247308	0.400449
ENSG00000135604.11	-0.450985	1.03655	9.88847	0.00247978	0.400449
ENSG00000166206.16	-1.24771	2.30353	9.9175	0.00248437	0.400449
ENSG00000100897.18	0.258757	7.16429	9.86039	0.00251293	0.400449
ENSG00000186951.17	0.24441	8.20353	9.85616	0.00251796	0.400449
ENSG00000289220.1	0.441476	1.64322	9.80665	0.00257766	0.400449
ENSG00000235937.1	-0.40889	-0.0896447	9.79688	0.00258962	0.400449
ENSG00000060982.15	-0.691854	1.53256	9.79794	0.00259232	0.400449
ENSG00000134265.13	-0.201565	4.64614	9.74495	0.00265412	0.400449
ENSG00000160712.13	0.276241	7.57276	9.73655	0.00266471	0.400449
ENSG00000146263.12	-0.248014	2.88786	9.70182	0.00270897	0.400449
ENSG00000260441.5	0.399343	-0.135808	9.69428	0.00271869	0.400449
ENSG00000198826.11	-0.574019	0.555251	9.68724	0.00272778	0.400449
ENSG00000163959.10	0.372913	4.61906	9.68429	0.00273254	0.400449
ENSG00000272823.1	-0.556031	-0.640638	9.66804	0.00275276	0.400449
ENSG00000205268.11	-0.215902	4.90407	9.65814	0.00276573	0.400449
ENSG00000213398.8	0.453194	4.94114	9.64997	0.00278436	0.400449
ENSG00000119986.7	0.334095	2.62456	9.59353	0.00285197	0.400449
ENSG00000254827.7	0.528053	-0.12758	9.54063	0.00292467	0.400449
ENSG00000222024.2	0.38405	0.698827	9.4912	0.00299435	0.400449
ENSG00000256612.9	1.37548	4.44103	9.50767	0.00303216	0.400449
ENSG00000138185.20	-0.269228	4.43871	9.46374	0.0030338	0.400449
ENSG00000270422.1	0.488356	1.76111	9.45855	0.00304131	0.400449
ENSG00000240499.7	-0.416035	1.72157	9.45846	0.00304145	0.400449
ENSG00000160856.21	-0.613487	1.21557	9.45019	0.00305417	0.400449
ENSG00000168772.12	0.39153	3.17796	9.44441	0.0030619	0.400449
ENSG00000253982.3	0.354295	2.54565	9.42647	0.00308822	0.400449
ENSG00000286146.1	-1.89262	-1.59449	9.42006	0.00310071	0.400449
ENSG00000277893.2	-0.488462	7.1692	9.42399	0.00310391	0.400449
ENSG00000105982.17	0.314968	1.42889	9.41257	0.00310877	0.400449
ENSG00000164764.11	-0.368911	1.25113	9.40189	0.00312466	0.400449
ENSG00000135929.9	0.344865	7.40336	9.38404	0.00315141	0.400449
ENSG00000117298.16	0.280365	5.75888	9.35911	0.00318916	0.400449
ENSG00000166272.18	0.245811	5.27114	9.3587	0.00318979	0.400449
ENSG00000256013.1	0.429455	1.87345	9.34448	0.00321154	0.400449
ENSG00000250917.1	0.437696	1.79791	9.33316	0.00322897	0.400449
ENSG00000178596.10	-0.698949	-0.939728	9.32132	0.0032473	0.400449
ENSG00000289505.1	-0.758382	-1.02071	9.3007	0.00327949	0.400449
ENSG00000188452.15	-0.443954	2.05199	9.28508	0.0033041	0.400449
ENSG00000135424.19	0.445031	4.26281	9.28875	0.00330464	0.400449
ENSG00000126838.10	0.766869	8.25694	9.30277	0.00330702	0.400449
ENSG00000271980.1	-0.217935	2.57177	9.2785	0.00331453	0.400449
ENSG00000267168.1	0.284236	0.700757	9.26354	0.00333835	0.400449
ENSG00000119812.20	-0.15901	4.65627	9.26072	0.00334285	0.400449
ENSG00000288920.1	-0.576672	2.03067	9.2589	0.00334771	0.400449
ENSG00000117281.16	-0.426783	2.13551	9.25203	0.00335679	0.400449
ENSG00000225975.8	0.283442	2.66823	9.21853	0.00341111	0.400449
ENSG00000129965.15	0.504696	3.75775	9.22121	0.00341572	0.400449
ENSG00000169635.10	0.354409	1.3049	9.20899	0.00342673	0.400449
ENSG00000129214.15	0.698555	2.92471	9.21817	0.00343015	0.400449
ENSG00000227279.2	0.232912	1.74082	9.16732	0.00349591	0.400449
ENSG00000198574.6	-0.653878	0.476945	9.16526	0.00349936	0.400449
ENSG00000198742.10	0.174164	4.51925	9.16461	0.00350046	0.400449
ENSG00000165912.16	0.53034	2.89402	9.1609	0.00351092	0.400449
ENSG00000161920.11	0.298145	2.13546	9.14185	0.0035389	0.400449
ENSG00000133265.11	0.510318	0.285398	9.14019	0.00354171	0.400449
ENSG00000259371.2	0.415693	3.02334	9.13028	0.00355861	0.400449
ENSG00000163564.15	-0.477129	1.74202	9.12243	0.00357205	0.400449
ENSG00000225756.1	0.411236	4.13944	9.11796	0.00358219	0.400449
ENSG00000255524.8	-0.877599	-0.711915	9.11613	0.00358288	0.400449
ENSG00000127824.15	0.443738	2.3961	9.11477	0.00358522	0.400449
ENSG00000117601.15	0.286995	10.401	9.11412	0.00358633	0.400449
ENSG00000287625.1	-0.383736	0.661209	9.11295	0.00358835	0.400449
ENSG00000263400.8	0.222009	3.81638	9.10452	0.00360292	0.400449
ENSG00000242797.3	0.331374	2.95377	9.09295	0.00362299	0.400449
ENSG00000267467.4	0.320823	5.01021	9.0791	0.0036472	0.400449
ENSG00000134769.23	-0.651749	2.75969	9.08458	0.0036542	0.400449
ENSG00000162616.9	-0.250249	3.77247	9.0749	0.00365456	0.400449
ENSG00000127083.8	-0.617107	1.82326	9.07358	0.00366075	0.400449
ENSG00000127241.18	0.170416	7.86459	9.05412	0.00369126	0.400449
ENSG00000102010.15	-0.410423	0.417408	9.04784	0.00370243	0.400449
ENSG00000101076.20	0.269751	7.74997	9.04734	0.00370332	0.400449
ENSG00000239799.1	0.396844	4.99962	9.04789	0.00370672	0.400449
ENSG00000213853.10	0.272039	5.66933	9.03629	0.00372307	0.400449
ENSG00000101849.18	0.204338	5.7509	9.03626	0.00372311	0.400449
ENSG00000254578.1	0.353225	0.378974	9.03591	0.00372374	0.400449
ENSG00000153283.13	-0.461193	2.48994	9.02752	0.0037388	0.400449
ENSG00000134851.13	-0.243853	4.02895	9.0235	0.00374605	0.400449
ENSG00000233913.7	1.92285	1.8683	9.0572	0.00374929	0.400449
ENSG00000149809.17	0.592395	4.2192	9.02882	0.00375968	0.400449
ENSG00000081237.21	-0.453002	5.83911	9.02054	0.00376537	0.400449
ENSG00000211829.9	-0.741616	0.381929	9.0114	0.00377	0.400449
ENSG00000163138.19	-0.197803	3.3212	8.97601	0.00383268	0.400449
ENSG00000100116.17	0.472138	2.57393	8.94742	0.00388585	0.400449
ENSG00000196182.11	0.265291	4.22678	8.93635	0.00390665	0.400449
ENSG00000145779.8	-0.418725	2.72269	8.93265	0.00391363	0.400449
ENSG00000258498.10	0.828012	1.28754	8.93508	0.00392277	0.400449
ENSG00000286071.3	-0.44296	2.4717	8.92768	0.00392301	0.400449
ENSG00000130707.18	0.539599	8.87443	8.9332	0.00392445	0.400449
ENSG00000264982.1	0.348393	0.988229	8.91661	0.00394402	0.400449
ENSG00000182154.8	0.471276	1.00834	8.89455	0.00398622	0.400449
ENSG00000100867.15	1.11759	3.15088	8.91887	0.00399388	0.400449
ENSG00000187048.14	0.264088	8.68202	8.88706	0.00400065	0.400449
ENSG00000228655.7	-0.429657	1.48347	8.88448	0.00400564	0.400449
ENSG00000141441.16	0.266959	4.33963	8.8784	0.00401742	0.400449
ENSG00000150045.12	-0.727714	0.887638	8.87652	0.00402659	0.400449
ENSG00000252947.1	-0.701991	-0.0158568	8.85811	0.00405698	0.400449
ENSG00000100906.12	0.342162	5.97127	8.85812	0.00405814	0.400449
ENSG00000124564.17	0.446288	4.16332	8.85612	0.00406887	0.400449
ENSG00000106086.20	-0.184696	3.63901	8.84478	0.00408317	0.400449
ENSG00000189077.11	0.341405	3.52768	8.83612	0.0041003	0.400449
ENSG00000188338.15	0.521482	7.04683	8.84341	0.0041043	0.400449
ENSG00000277196.4	1.56022	-1.73669	8.83292	0.00410665	0.400449
ENSG00000273702.1	0.462144	-0.171063	8.82764	0.00411712	0.400449
ENSG00000183628.14	0.745686	0.109583	8.82763	0.00411715	0.400449
ENSG00000261487.1	0.317754	2.62724	8.8187	0.00413495	0.400449
ENSG00000227014.6	-0.339052	0.123426	8.80821	0.00415599	0.400449
ENSG00000105732.13	0.440291	0.868262	8.78449	0.00420394	0.400449
ENSG00000175938.7	0.296686	3.76358	8.77889	0.00421534	0.400449
ENSG00000056998.20	0.330573	4.51977	8.77811	0.00421693	0.400449
ENSG00000162636.16	-0.3417	3.15592	8.77471	0.00422387	0.400449
ENSG00000165272.16	0.359466	4.72675	8.77353	0.00422774	0.400449
ENSG00000152082.15	0.483541	0.295103	8.76316	0.00424755	0.400449
ENSG00000160791.14	-0.440549	1.59701	8.75387	0.00426668	0.400449
ENSG00000131437.16	-0.26492	2.65827	8.7513	0.00427199	0.400449
ENSG00000218537.1	0.601221	0.915891	8.74577	0.00428344	0.400449
ENSG00000122420.10	-0.435923	1.66536	8.74093	0.00429349	0.400449
ENSG00000205730.7	-0.196291	4.63507	8.72191	0.00433323	0.4011
ENSG00000249319.2	0.334696	4.26688	8.71812	0.00434119	0.4011
ENSG00000285219.4	-0.371743	5.61864	8.70717	0.00436875	0.4011
ENSG00000146250.7	-0.76655	-0.6455	8.69948	0.00438057	0.4011
ENSG00000136689.20	0.469356	3.80825	8.70048	0.00438684	0.4011
ENSG00000122417.16	-0.288982	4.05263	8.69004	0.00440067	0.4011
ENSG00000137752.25	-0.307177	3.31699	8.6821	0.00441764	0.4011
ENSG00000173702.7	-1.50929	-0.899733	8.67555	0.00444651	0.4011
ENSG00000226688.9	-0.185393	4.00091	8.66841	0.00444707	0.4011
ENSG00000162897.16	-0.817118	1.79169	8.66527	0.00447597	0.401364
ENSG00000286268.1	0.497674	3.76019	8.65199	0.00449535	0.401364
ENSG00000072134.16	0.196007	3.50611	8.64452	0.0044989	0.401364
ENSG00000175857.9	-0.565269	0.514763	8.62833	0.0045344	0.40307
ENSG00000173801.17	0.406847	4.27199	8.60565	0.00458902	0.404986
ENSG00000163600.13	-0.712237	-0.838967	8.59276	0.00461338	0.404986
ENSG00000261759.1	-0.255131	1.78402	8.5891	0.0046216	0.404986
ENSG00000172482.5	0.450257	8.1959	8.58723	0.00463172	0.404986
ENSG00000250350.1	-0.664504	-0.455265	8.57617	0.00465074	0.404986
ENSG00000168329.14	-0.406914	2.24417	8.5701	0.00466446	0.404986
ENSG00000161298.19	-0.421809	1.62993	8.56718	0.00467108	0.404986
ENSG00000105852.11	0.372459	7.81687	8.56017	0.00468766	0.404997
ENSG00000160593.19	-0.362433	3.49187	8.53333	0.0047486	0.405133
ENSG00000130766.5	0.299661	3.30692	8.53277	0.00474991	0.405133
ENSG00000154914.17	0.617984	1.57153	8.52826	0.00476249	0.405133
ENSG00000237224.4	0.296004	1.26774	8.52492	0.00476809	0.405133
ENSG00000173559.15	-0.366257	4.79127	8.5251	0.0047715	0.405133
ENSG00000106483.12	-0.859431	-0.143202	8.51614	0.00479244	0.405513
ENSG00000182902.14	0.411796	4.694	8.50796	0.00481639	0.406072
ENSG00000125637.16	0.271278	6.13399	8.49755	0.00483203	0.406072
ENSG00000104626.15	-0.19619	3.02555	8.45536	0.00493233	0.411745
ENSG00000273171.1	0.416711	6.44788	8.45494	0.00494234	0.411745
ENSG00000158457.6	0.326525	4.41007	8.44814	0.00494971	0.411745
ENSG00000256632.3	0.34864	3.22458	8.42374	0.00500895	0.415271
ENSG00000188153.14	-0.507553	3.22733	8.41296	0.00504675	0.416844
ENSG00000113441.16	-0.175442	6.19406	8.38977	0.00509262	0.416844
ENSG00000236449.2	-0.476769	-0.0843145	8.38862	0.00509549	0.416844
ENSG00000055163.21	0.559716	5.0381	8.37869	0.0051525	0.416844
ENSG00000291107.1	-0.377366	1.8421	8.36496	0.00515468	0.416844
ENSG00000167074.15	0.422046	5.05425	8.36627	0.00516344	0.416844
ENSG00000134545.14	-0.734257	0.0596744	8.35887	0.00517141	0.416844
ENSG00000203942.5	0.460923	1.24704	8.35008	0.00519227	0.416844
ENSG00000214367.10	-0.172527	3.26738	8.34798	0.0051976	0.416844
ENSG00000138685.18	-0.319292	3.59479	8.34732	0.00519928	0.416844
ENSG00000163814.8	-0.443576	0.652453	8.34147	0.00521415	0.416844
ENSG00000131408.15	0.373643	2.29007	8.3275	0.00524988	0.416858
ENSG00000148795.7	0.846308	0.773497	8.33295	0.00524989	0.416858
ENSG00000051341.15	-0.560795	0.302598	8.32157	0.00526511	0.416858
ENSG00000165475.15	0.184994	6.28996	8.3136	0.00528565	0.417143
ENSG00000184743.13	-0.22245	6.2627	8.30598	0.00530539	0.417363
ENSG00000187815.10	-0.244542	1.95331	8.28118	0.00537014	0.421111
ENSG00000162551.14	0.381919	4.02485	8.26334	0.00541944	0.423628
ENSG00000120341.19	0.252636	5.76923	8.24398	0.0054688	0.426134
ENSG00000164574.16	-0.19822	3.62065	8.22413	0.00552223	0.427915
ENSG00000137880.6	0.448742	2.04922	8.22254	0.00552653	0.427915
ENSG00000136040.9	-0.28911	3.7114	8.21011	0.00556027	0.427915
ENSG00000172057.10	0.217796	6.53888	8.20052	0.00558647	0.427915
ENSG00000116830.12	-0.206868	3.09491	8.19875	0.00559133	0.427915
ENSG00000006453.14	0.253349	4.42883	8.19707	0.00559593	0.427915
ENSG00000234199.3	-0.52396	-0.679943	8.15724	0.00570628	0.433749
ENSG00000290387.1	1.80392	3.3145	8.18978	0.00570745	0.433749
ENSG00000242396.2	0.601402	0.0942031	8.13913	0.00575722	0.434875
ENSG00000224003.1	-0.400606	0.502158	8.12667	0.00579254	0.434875
ENSG00000152217.20	0.237264	5.44304	8.12601	0.00579441	0.434875
ENSG00000248487.10	0.398	1.07284	8.12197	0.00580592	0.434875
ENSG00000100075.10	0.350729	3.89522	8.11923	0.00581374	0.434875
ENSG00000119969.16	-0.317192	2.55469	8.11416	0.00582823	0.434875
ENSG00000229981.8	-1.37369	-0.869644	8.1092	0.00585491	0.435545
ENSG00000158793.14	0.222493	4.73338	8.0811	0.00592366	0.438498
ENSG00000088367.23	0.850424	3.92327	8.08738	0.00596529	0.438498
ENSG00000124444.16	0.207557	1.80367	8.06558	0.00596903	0.438498
ENSG00000132639.15	-0.429716	3.12573	8.05338	0.00600769	0.438498
ENSG00000132471.12	0.19636	4.21708	8.04921	0.00601727	0.438498
ENSG00000145649.8	-0.571471	1.3336	8.02949	0.00607744	0.438498
ENSG00000123453.19	0.378602	6.12383	8.02352	0.00610068	0.438498
ENSG00000140450.9	-0.352911	4.51922	8.02084	0.00610462	0.438498
ENSG00000213186.8	-0.24828	2.11173	8.01785	0.00611084	0.438498
ENSG00000258311.5	0.272499	3.98757	8.01166	0.00612949	0.438498
ENSG00000162595.8	0.400222	2.15059	8.01073	0.00613228	0.438498
ENSG00000149534.9	-0.723676	0.618856	8.00768	0.0061484	0.438498
ENSG00000273149.1	0.253575	7.41744	8.00342	0.00615439	0.438498
ENSG00000188707.7	0.242827	3.50855	8.00107	0.00616151	0.438498
ENSG00000163069.13	-0.294488	4.26088	7.99417	0.0061825	0.438498
ENSG00000265158.2	0.53467	3.55071	7.99776	0.00619153	0.438498
ENSG00000288849.1	0.158083	3.86659	7.98889	0.00619861	0.438498
ENSG00000260711.2	-0.61221	1.44514	7.98519	0.00621516	0.438498
ENSG00000262481.5	0.456258	1.76721	7.95096	0.00631552	0.440434
ENSG00000083812.13	0.388335	3.61622	7.95067	0.00631798	0.440434
ENSG00000184887.14	0.279326	3.02648	7.94778	0.00632544	0.440434
ENSG00000260122.1	0.444347	-0.212092	7.93468	0.00636644	0.440434
ENSG00000224081.10	-0.445601	0.968286	7.93107	0.00637776	0.440434
ENSG00000130234.13	-0.445051	2.51335	7.92518	0.00639677	0.440434
ENSG00000007255.10	0.509871	0.27646	7.92482	0.00639748	0.440434
ENSG00000140379.9	-0.723138	-0.637085	7.92031	0.00641171	0.440434
ENSG00000224729.6	0.546936	0.143267	7.9018	0.00647054	0.440434
ENSG00000291083.1	1.28226	5.97594	7.93197	0.00647318	0.440434
ENSG00000169432.19	0.380255	5.89425	7.90189	0.00647975	0.440434
ENSG00000230149.2	0.446403	1.23511	7.87532	0.00655569	0.440434
ENSG00000196655.12	0.178997	3.97523	7.87366	0.00656105	0.440434
ENSG00000196950.14	-0.280663	3.30505	7.86849	0.00657784	0.440434
ENSG00000271554.1	-0.262071	1.05868	7.86405	0.00659227	0.440434
ENSG00000197299.13	-0.454584	0.347609	7.86331	0.00659468	0.440434
ENSG00000196954.14	-0.211665	5.11576	7.86108	0.00660195	0.440434
ENSG00000237325.3	0.434134	0.610097	7.86054	0.00660373	0.440434
ENSG00000287195.1	-0.459959	0.847304	7.85923	0.00660798	0.440434
ENSG00000180432.6	0.251573	8.12979	7.8582	0.00661136	0.440434
ENSG00000274297.1	-0.409171	0.221509	7.8561	0.00661823	0.440434
ENSG00000120899.18	0.211682	4.80528	7.82668	0.00671516	0.4424
ENSG00000249661.1	0.51389	-0.413136	7.81772	0.00674497	0.4424
ENSG00000125249.7	-0.288917	4.38178	7.81738	0.00674609	0.4424
ENSG00000170439.8	0.491462	4.97525	7.81929	0.00676767	0.4424
ENSG00000073282.14	-0.522109	0.400237	7.80511	0.00678716	0.4424
ENSG00000150867.14	-0.244679	4.37906	7.79685	0.00681495	0.4424
ENSG00000149150.9	0.288467	5.67387	7.79118	0.00683412	0.4424
ENSG00000143257.12	0.283784	6.03062	7.7897	0.00683912	0.4424
ENSG00000173548.9	0.230305	4.64181	7.78611	0.00685127	0.4424
ENSG00000073008.16	0.230277	5.21242	7.78464	0.00685627	0.4424
ENSG00000234638.1	-1.86696	-2.45757	7.7755	0.00688734	0.4424
ENSG00000197818.12	0.210362	4.14644	7.76694	0.00691659	0.4424
ENSG00000159403.18	0.220763	9.91071	7.7658	0.00692051	0.4424
ENSG00000235300.4	-0.584907	0.185234	7.764	0.00692666	0.4424
ENSG00000263620.1	0.481955	-0.120607	7.76337	0.00692883	0.4424
ENSG00000107485.18	-0.457382	-0.274641	7.76151	0.00693523	0.4424
ENSG00000122390.19	0.200634	3.80651	7.75085	0.00697191	0.44359
ENSG00000104415.14	-0.488912	1.09276	7.73985	0.00701002	0.443983
ENSG00000214796.10	0.661453	-0.620687	7.73866	0.00701415	0.443983
ENSG00000273117.1	0.597065	0.792938	7.73051	0.00704253	0.444637
ENSG00000237870.6	-0.562704	-0.699466	7.70076	0.00714716	0.447433
ENSG00000235770.6	-1.00463	1.76763	7.71164	0.00716486	0.447433
ENSG00000282508.2	-0.460903	1.80167	7.67889	0.00722513	0.447433
ENSG00000290084.1	-0.890609	-0.8811	7.67477	0.00723992	0.447433
ENSG00000089091.17	-0.258333	1.4382	7.66947	0.00725898	0.447433
ENSG00000118322.14	-1.09764	0.304211	7.67967	0.00726183	0.447433
ENSG00000101444.13	0.253501	5.69426	7.66348	0.00728058	0.447433
ENSG00000120457.12	-0.624287	-0.249631	7.66083	0.00729019	0.447433
ENSG00000075240.17	0.386594	3.83026	7.66119	0.00729194	0.447433
ENSG00000123358.20	1.21989	0.359942	7.67121	0.00729524	0.447433
ENSG00000237988.6	-0.799387	3.09341	7.67525	0.00729834	0.447433
ENSG00000159261.12	0.345915	3.90867	7.65685	0.00730488	0.447433
ENSG00000143554.14	0.451954	3.3951	7.64715	0.00734881	0.449007
ENSG00000273901.1	0.28639	4.68745	7.63728	0.00737594	0.449221
ENSG00000260238.6	0.253576	1.57978	7.62232	0.00743096	0.449221
ENSG00000106330.12	0.392221	0.646813	7.618	0.00744692	0.449221
ENSG00000048740.19	-0.340201	3.84836	7.61163	0.00747079	0.449221
ENSG00000105851.11	-0.383508	2.71154	7.60566	0.00749272	0.449221
ENSG00000198182.13	-0.357782	1.25758	7.59866	0.00751885	0.449221
ENSG00000163563.8	-0.53316	2.19927	7.597	0.00753097	0.449221
ENSG00000147155.11	0.405847	5.66723	7.58564	0.00758514	0.449221
ENSG00000151881.15	-0.213643	2.13215	7.57983	0.00758957	0.449221
ENSG00000197249.14	0.306248	13.1404	7.57976	0.00758985	0.449221
ENSG00000258539.1	0.141951	2.39491	7.57857	0.00759434	0.449221
ENSG00000122122.10	-0.422704	1.82753	7.57804	0.00759635	0.449221
ENSG00000166816.15	0.391802	4.11329	7.57389	0.00761856	0.449221
ENSG00000185518.12	-0.723578	0.576235	7.57421	0.00762122	0.449221
ENSG00000137700.19	0.260333	6.08307	7.57021	0.00762598	0.449221
ENSG00000140832.11	0.229332	2.38037	7.56219	0.00765646	0.449611
ENSG00000287218.1	-0.412201	-0.0309912	7.55768	0.00767366	0.449611
ENSG00000163751.4	-0.6595	1.45442	7.55756	0.00768737	0.449611
ENSG00000169241.19	0.252855	3.21767	7.54653	0.00771637	0.450238
ENSG00000111729.15	-0.352935	0.0456544	7.52107	0.00781483	0.454145
ENSG00000164430.17	-0.38867	0.669932	7.51871	0.00782402	0.454145
ENSG00000273047.1	0.716161	0.124812	7.50678	0.00787241	0.454145
ENSG00000145020.16	0.187903	4.21756	7.50438	0.00788006	0.454145
ENSG00000092036.19	0.218432	3.30363	7.50205	0.00788923	0.454145
ENSG00000143869.7	0.260291	4.75619	7.48855	0.00794249	0.454145
ENSG00000259132.1	0.252129	2.07287	7.4865	0.00795061	0.454145
ENSG00000088926.14	0.239118	8.06678	7.48435	0.00795913	0.454145
ENSG00000134716.11	0.229943	6.53582	7.48344	0.00796275	0.454145
ENSG00000268062.1	0.392731	0.658528	7.47446	0.00799845	0.454145
ENSG00000078061.14	0.237509	4.42106	7.47103	0.00801217	0.454145
ENSG00000130005.13	0.477337	4.42264	7.47587	0.00802066	0.454145
ENSG00000198203.10	-0.807	1.55368	7.46527	0.00806877	0.454145
ENSG00000113805.9	-0.299141	4.18098	7.44811	0.00810431	0.454145
ENSG00000260708.2	0.501836	-0.425793	7.43815	0.00814467	0.454145
ENSG00000036672.16	0.632261	1.87607	7.41943	0.00823321	0.454145
ENSG00000143476.18	-0.537788	-0.313232	7.41605	0.00823503	0.454145
ENSG00000198018.7	-0.227458	4.82919	7.4132	0.00824676	0.454145
ENSG00000234511.11	-0.367686	0.603828	7.41246	0.00824982	0.454145
ENSG00000204435.15	0.179896	4.02515	7.41054	0.00825772	0.454145
ENSG00000267952.1	0.455519	0.861189	7.40672	0.00827352	0.454145
ENSG00000284010.1	1.49214	0.274442	7.42027	0.00828272	0.454145
ENSG00000171291.9	-0.410776	1.56092	7.39554	0.00831985	0.454145
ENSG00000116685.16	0.26672	3.93446	7.39277	0.00833136	0.454145
ENSG00000257764.2	-0.627307	1.88637	7.39629	0.00833431	0.454145
ENSG00000282977.1	0.399987	1.28756	7.39196	0.00833475	0.454145
ENSG00000214252.4	0.403794	1.26006	7.38268	0.00837349	0.454145
ENSG00000167208.16	-0.398189	1.23986	7.38119	0.0083797	0.454145
ENSG00000225075.1	0.435313	-0.50248	7.38117	0.0083798	0.454145
ENSG00000118971.9	-0.432524	3.80861	7.38355	0.00838503	0.454145
ENSG00000156171.15	-0.261579	4.14035	7.37663	0.00839884	0.454145
ENSG00000196154.12	-0.453799	1.47305	7.36937	0.00842939	0.454145
ENSG00000291317.1	0.332473	0.732216	7.36426	0.00845095	0.454145
ENSG00000261324.2	-0.238988	2.8989	7.3631	0.00845586	0.454145
ENSG00000176476.9	0.340029	2.35072	7.36142	0.00846296	0.454145
ENSG00000092978.11	-0.155038	3.9063	7.35365	0.0084959	0.454145
ENSG00000137133.11	0.196415	3.26019	7.34818	0.00851916	0.454145
ENSG00000124813.23	-0.329767	1.86625	7.34805	0.00851971	0.454145
ENSG00000122140.13	0.341885	2.26333	7.34753	0.00852194	0.454145
ENSG00000142751.15	0.1348	3.73581	7.34149	0.00854772	0.454145
ENSG00000260257.2	-0.231419	1.54078	7.34063	0.00855142	0.454145
ENSG00000134375.11	-0.213228	4.65537	7.33229	0.00858719	0.454145
ENSG00000099797.15	0.356519	3.45796	7.33132	0.00859134	0.454145
ENSG00000104881.16	-0.315044	1.11378	7.3305	0.00859488	0.454145
ENSG00000125967.17	0.316042	1.66673	7.32266	0.00862865	0.454954
ENSG00000225871.2	-0.33233	1.27967	7.30994	0.0086838	0.456883
ENSG00000228784.9	-0.320945	1.55356	7.29709	0.00873984	0.458825
ENSG00000288208.1	0.16834	1.48974	7.2902	0.00877006	0.458825
ENSG00000134874.18	-0.36463	2.90329	7.28871	0.00877661	0.458825
ENSG00000063587.15	0.251804	5.24328	7.27529	0.00883582	0.459053
ENSG00000168994.14	0.325418	5.16349	7.26796	0.00887143	0.459053
ENSG00000285877.1	0.393337	-0.175605	7.26601	0.008877	0.459053
ENSG00000138207.15	0.262166	10.2182	7.26017	0.00890303	0.459053
ENSG00000289700.1	0.181204	3.13748	7.25437	0.008929	0.459053
ENSG00000114770.17	-0.246158	4.39559	7.25415	0.00892994	0.459053
ENSG00000162267.14	0.320639	9.64312	7.25182	0.00894039	0.459053
ENSG00000116833.14	0.257673	6.40287	7.24756	0.0089595	0.459053
ENSG00000290793.1	-0.36407	0.176791	7.2423	0.00898318	0.459053
ENSG00000249746.3	0.420782	2.52514	7.24138	0.00898731	0.459053
ENSG00000171105.14	0.160321	7.64487	7.24001	0.00899353	0.459053
ENSG00000101751.11	-0.168084	4.60021	7.23632	0.00901018	0.459053
ENSG00000117643.15	0.327749	4.32324	7.22835	0.00904788	0.459053
ENSG00000083838.17	0.465936	2.9648	7.22361	0.00907562	0.459053
ENSG00000135318.12	0.283688	6.00977	7.21875	0.00908995	0.459053
ENSG00000124134.9	-0.646135	-0.729081	7.21428	0.00911037	0.459053
ENSG00000163754.18	-0.195991	3.62945	7.21307	0.0091159	0.459053
ENSG00000148600.15	-0.590269	0.0877442	7.21293	0.00911655	0.459053
ENSG00000227824.1	-1.23072	-1.62812	7.20079	0.00917229	0.4599
ENSG00000259112.2	0.315731	2.12387	7.19917	0.00917977	0.4599
ENSG00000005882.12	0.35135	3.96948	7.19749	0.00918941	0.4599
ENSG00000179271.3	0.352294	2.26965	7.18904	0.00922657	0.460283
ENSG00000218749.1	1.55085	-0.954872	7.19149	0.00923444	0.460283
ENSG00000260500.1	0.712762	-0.840659	7.1712	0.00930964	0.462894
ENSG00000257453.1	1.12405	-1.57273	7.1555	0.00938338	0.462894
ENSG00000267040.8	-0.211248	1.78062	7.14955	0.00941146	0.462894
ENSG00000186377.8	0.400393	3.83682	7.14688	0.00943243	0.462894
ENSG00000101311.17	-0.619979	0.774942	7.14009	0.00945991	0.462894
ENSG00000099139.14	-0.389188	3.02212	7.13954	0.0094609	0.462894
ENSG00000198369.10	0.23691	4.65775	7.131	0.00949967	0.462894
ENSG00000186910.4	0.370441	6.40323	7.12702	0.0095305	0.462894
ENSG00000134240.12	0.274614	10.2016	7.12097	0.00954774	0.462894
ENSG00000071537.14	-0.188776	7.94644	7.11771	0.00956342	0.462894
ENSG00000143797.12	-0.349701	2.03022	7.11603	0.00957148	0.462894
ENSG00000177303.10	0.521834	2.12308	7.11589	0.00957575	0.462894
ENSG00000142623.11	-1.53834	-0.212827	7.11896	0.00962905	0.462894
ENSG00000189046.11	0.330848	2.19243	7.10269	0.00963597	0.462894
ENSG00000103067.14	0.236531	5.53521	7.10014	0.00964837	0.462894
ENSG00000166825.15	0.283617	7.72718	7.09793	0.00965912	0.462894
ENSG00000164849.10	0.317699	1.43548	7.09733	0.00966203	0.462894
ENSG00000147251.16	-0.355476	4.00215	7.09598	0.00967216	0.462894
ENSG00000006756.16	0.313773	6.41235	7.0924	0.00968801	0.462894
ENSG00000090520.12	-0.252396	4.61857	7.09155	0.0096902	0.462894
ENSG00000257594.4	-0.199032	2.81862	7.09074	0.00969414	0.462894
ENSG00000139354.11	-0.315457	1.96588	7.08945	0.00970041	0.462894
ENSG00000140688.17	0.341107	4.38426	7.084	0.00973035	0.463025
ENSG00000150637.9	-0.286971	3.40573	7.0784	0.00975456	0.463025
ENSG00000140675.13	0.396909	2.78289	7.0772	0.00976048	0.463025
ENSG00000122574.12	-0.524529	0.358743	7.07131	0.00978944	0.463025
ENSG00000229618.3	-1.19844	-0.376104	7.06697	0.00984562	0.463025
ENSG00000250371.1	0.696767	1.28139	7.0597	0.00986349	0.463025
ENSG00000125149.12	0.171366	5.39994	7.05293	0.00988053	0.463025
ENSG00000283189.2	0.164236	4.54391	7.04774	0.00990645	0.463025
ENSG00000277089.4	-0.491877	-0.394241	7.04757	0.00990729	0.463025
ENSG00000262074.7	-1.22456	1.00203	7.06201	0.00991411	0.463025
ENSG00000106078.19	0.147684	5.7415	7.04467	0.0099218	0.463025
ENSG00000126522.17	0.365536	5.62564	7.04581	0.00992943	0.463025
ENSG00000143845.15	0.424152	5.74206	7.04503	0.00994762	0.463025
ENSG00000185811.21	-0.348021	3.46312	7.03524	0.00996963	0.463174
ENSG00000237160.2	0.53943	1.30412	7.0258	0.0100173	0.464512
ENSG00000136824.19	-0.192672	3.69857	7.00314	0.0101318	0.468183
ENSG00000280187.2	0.395081	-0.113993	7.00261	0.0101345	0.468183
ENSG00000185046.20	-0.464067	2.33966	6.99034	0.0102005	0.469566
ENSG00000120054.12	0.234731	4.45004	6.98794	0.0102098	0.469566
ENSG00000237943.8	-0.379792	1.30944	6.98565	0.0102216	0.469566
ENSG00000169562.13	0.306001	6.61282	6.96938	0.0103066	0.472359
ENSG00000204438.11	0.223507	2.64952	6.96031	0.0103533	0.472359
ENSG00000115661.14	0.225109	3.30566	6.95995	0.0103552	0.472359
ENSG00000021488.13	0.253072	2.68184	6.95919	0.0103592	0.472359
ENSG00000288064.1	-0.372913	0.780709	6.94989	0.010408	0.47365
ENSG00000235279.1	-0.55794	-0.66361	6.94298	0.0104444	0.47365
ENSG00000109452.13	-0.361998	3.49499	6.94327	0.0104452	0.47365
ENSG00000174917.9	0.403022	1.15142	6.92714	0.0105284	0.473968
ENSG00000205544.4	0.264355	2.91113	6.92537	0.0105378	0.473968
ENSG00000145217.14	0.498761	1.84466	6.92272	0.0105533	0.473968
ENSG00000099337.5	-0.326274	2.29844	6.92071	0.0105626	0.473968
ENSG00000176597.12	-0.465221	0.936712	6.90723	0.0106349	0.473968
ENSG00000135697.10	-0.454071	-0.387645	6.90528	0.0106454	0.473968
ENSG00000115129.14	-0.408351	1.54352	6.90467	0.0106487	0.473968
ENSG00000166123.14	0.36663	6.14499	6.90631	0.0106538	0.473968
ENSG00000277972.2	0.235191	3.81298	6.90039	0.0106718	0.473968
ENSG00000263961.8	-0.644771	-0.51805	6.89456	0.0107033	0.473968
ENSG00000151665.13	-0.188059	3.17365	6.89439	0.0107042	0.473968
ENSG00000131981.16	-0.48899	1.96926	6.89199	0.0107198	0.473968
ENSG00000102910.14	0.23143	8.64776	6.88521	0.0107541	0.473968
ENSG00000164749.13	0.181665	4.75922	6.88429	0.0107591	0.473968
ENSG00000085117.12	0.370469	2.683	6.88194	0.0107719	0.473968
ENSG00000214313.11	0.317522	2.46937	6.87572	0.0108059	0.473968
ENSG00000162460.7	0.447005	0.959219	6.87135	0.0108299	0.473968
ENSG00000136542.9	-1.14332	-0.803422	6.8626	0.0108899	0.473968
ENSG00000245164.10	-0.395978	2.74874	6.86026	0.0108916	0.473968
ENSG00000162413.17	0.237787	3.96129	6.8589	0.0108984	0.473968
ENSG00000257526.3	0.551632	-0.731878	6.85807	0.0109029	0.473968
ENSG00000205835.9	0.346069	2.40741	6.85781	0.0109044	0.473968
ENSG00000198523.6	-0.436544	2.19538	6.85312	0.0109304	0.473968
ENSG00000287109.1	-0.387376	0.396399	6.85097	0.0109422	0.473968
ENSG00000269113.4	0.469496	2.93072	6.84624	0.0109807	0.473968
ENSG00000094975.14	-0.21191	4.56203	6.84332	0.0109847	0.473968
ENSG00000160200.18	0.395191	5.23872	6.84439	0.0110035	0.473968
ENSG00000088682.14	0.189509	4.77341	6.8382	0.0110132	0.473968
ENSG00000229886.1	0.559798	-0.543913	6.83484	0.011032	0.473968
ENSG00000260254.1	-1.06759	-1.25667	6.83306	0.011042	0.473968
ENSG00000113088.6	-0.515716	0.570869	6.83183	0.0110489	0.473968
ENSG00000172667.11	-0.399449	5.12208	6.83307	0.0110683	0.473973
ENSG00000121764.12	0.482997	-0.357503	6.82467	0.0110891	0.474038
ENSG00000181544.16	-0.450334	0.443132	6.81699	0.0111324	0.474272
ENSG00000155393.14	-0.164629	3.66696	6.81431	0.0111475	0.474272
ENSG00000160408.16	0.305687	2.955	6.80985	0.0111727	0.474272
ENSG00000118849.10	-0.330201	1.63689	6.80091	0.0112235	0.474272
ENSG00000279495.1	-0.24899	0.987065	6.7987	0.0112361	0.474272
ENSG00000176928.7	-0.449854	2.01822	6.79755	0.0112428	0.474272
ENSG00000168237.18	0.351363	6.3804	6.79837	0.0112472	0.474272
ENSG00000266680.1	-0.312441	2.49479	6.79651	0.0112486	0.474272
ENSG00000165689.17	0.189411	3.3798	6.78753	0.0113	0.475133
ENSG00000247774.9	-0.317084	1.94544	6.7862	0.0113076	0.475133
ENSG00000101342.10	-0.28289	2.06066	6.76946	0.0114041	0.478053
ENSG00000063127.16	0.300289	3.18035	6.76742	0.011416	0.478053
ENSG00000188352.13	-0.139669	4.23667	6.7629	0.0114422	0.478339
ENSG00000137161.18	0.315186	4.12771	6.75542	0.0114861	0.479359
ENSG00000168917.9	-0.222009	1.76044	6.73317	0.0116164	0.483976
ENSG00000198939.8	-0.366203	1.01884	6.72771	0.0116487	0.484502
ENSG00000134531.10	-0.570408	2.66701	6.72182	0.0117156	0.486464
ENSG00000254614.2	0.420874	0.407955	6.70066	0.01181	0.489559
ENSG00000115423.19	0.36823	4.34708	6.69579	0.0118504	0.489979
ENSG00000104823.9	0.2705	5.36933	6.69236	0.01186	0.489979
ENSG00000120868.14	-0.173644	4.07326	6.68714	0.0118915	0.490461
ENSG00000139194.8	0.263712	6.16959	6.6732	0.0119762	0.491092
ENSG00000167766.21	-0.341508	4.17257	6.6738	0.0119778	0.491092
ENSG00000165118.15	0.187312	3.62586	6.67131	0.0119878	0.491092
ENSG00000276992.1	1.23672	-1.44534	6.67012	0.011995	0.491092
ENSG00000285427.1	0.422643	0.607929	6.66823	0.0120066	0.491092
ENSG00000164176.13	-1.04499	1.42602	6.67767	0.0120285	0.491173
ENSG00000161405.17	-0.394147	3.69296	6.65876	0.0120779	0.491394
ENSG00000204086.4	0.295589	0.737434	6.65632	0.0120796	0.491394
ENSG00000124782.21	0.207384	6.6562	6.65079	0.0121137	0.491394
ENSG00000240005.7	0.534016	-0.484028	6.65078	0.0121137	0.491394
ENSG00000172831.14	0.199606	7.26376	6.64401	0.0121556	0.492281
ENSG00000181467.5	-0.249646	3.62155	6.63874	0.0121883	0.492378
ENSG00000111554.15	-0.180019	3.03019	6.63343	0.0122213	0.492378
ENSG00000125812.16	-0.120387	3.29703	6.63222	0.0122289	0.492378
ENSG00000142484.7	0.446484	2.30837	6.63101	0.012238	0.492378
ENSG00000288542.1	0.354478	2.73972	6.62461	0.0122764	0.492406
ENSG00000182986.15	-0.38138	2.85678	6.62441	0.0122786	0.492406
ENSG00000102606.20	0.120832	5.56097	6.61726	0.0123225	0.49336
ENSG00000259820.1	0.441781	4.68177	6.59847	0.0124769	0.496996
ENSG00000164484.12	-0.706642	-0.18714	6.5911	0.0124902	0.496996
ENSG00000186472.20	-0.615878	2.66446	6.59402	0.0125114	0.496996
ENSG00000213020.10	-0.274228	3.05275	6.58681	0.0125154	0.496996
ENSG00000143878.10	0.626934	6.42444	6.59603	0.0125377	0.496996
ENSG00000116824.5	-0.451266	1.75047	6.57762	0.0125742	0.496996
ENSG00000263508.6	0.535239	-0.482002	6.57701	0.0125781	0.496996
ENSG00000158315.11	-0.432235	-0.0409581	6.57635	0.0125824	0.496996
ENSG00000286627.1	-0.38933	0.921055	6.57216	0.0126093	0.496996
ENSG00000133805.16	-0.273389	2.001	6.57125	0.0126152	0.496996
ENSG00000285994.1	-0.313305	2.55064	6.56488	0.0126563	0.496996
ENSG00000108381.11	0.268573	4.69048	6.56144	0.0126785	0.496996
ENSG00000150593.18	-0.181057	5.75197	6.55542	0.0127176	0.496996
ENSG00000198821.12	-0.356565	2.16594	6.55356	0.0127297	0.496996
ENSG00000119900.9	-0.301342	4.76333	6.55029	0.0127534	0.496996
ENSG00000164332.8	-0.190897	3.39097	6.54858	0.0127621	0.496996
ENSG00000286810.1	-0.614416	-0.858996	6.54037	0.0128157	0.496996
ENSG00000161031.13	0.486326	5.7395	6.54668	0.0128274	0.496996
ENSG00000178719.17	0.312594	5.16591	6.53747	0.0128389	0.496996
ENSG00000243989.9	0.315347	4.71195	6.53442	0.0128585	0.496996
ENSG00000289405.1	0.404159	1.7118	6.53032	0.0128817	0.496996
ENSG00000115935.19	-0.302679	4.51064	6.52993	0.0128866	0.496996
ENSG00000171067.11	0.30184	3.84009	6.52917	0.0128893	0.496996
ENSG00000267062.1	0.538091	1.61727	6.52644	0.0129115	0.496996
ENSG00000224721.3	0.568518	-0.181153	6.52483	0.0129179	0.496996
ENSG00000253854.1	-0.259713	1.6029	6.5057	0.0130449	0.498341
ENSG00000257524.6	0.30138	3.10835	6.50537	0.0130471	0.498341
ENSG00000115718.18	0.328616	6.11877	6.50548	0.0130543	0.498341
ENSG00000259075.6	-0.183357	2.88255	6.50119	0.0130751	0.498341
ENSG00000100330.16	0.137231	4.9905	6.49993	0.0130834	0.498341
ENSG00000099875.16	0.302561	4.25949	6.49968	0.0130852	0.498341
ENSG00000124659.7	0.256983	1.74987	6.49483	0.0131177	0.498341
ENSG00000271917.1	-0.624854	-0.707853	6.49328	0.0131281	0.498341
ENSG00000147955.18	0.33191	5.68125	6.49359	0.013135	0.498341
ENSG00000170458.15	0.366477	4.82257	6.48888	0.0131751	0.498709
ENSG00000157404.17	-0.461791	1.72317	6.48479	0.0131852	0.498709
ENSG00000224051.7	0.408561	1.33477	6.477	0.0132379	0.499933
ENSG00000233527.10	-0.206703	1.61633	6.4732	0.0132637	0.500139
ENSG00000172893.18	0.49809	5.05153	6.47391	0.0133134	0.501096
ENSG00000106541.12	-1.51391	-0.290212	6.47365	0.0133445	0.501096
ENSG00000168890.14	0.292765	2.82672	6.46052	0.0133501	0.501096
ENSG00000153179.13	-0.279144	2.95595	6.45321	0.0134002	0.501412
ENSG00000248098.12	0.413912	2.68621	6.44925	0.0134297	0.501412
ENSG00000170759.11	-0.153505	6.15902	6.44539	0.013454	0.501412
ENSG00000183979.8	0.359547	0.569105	6.44455	0.0134597	0.501412
ENSG00000290731.1	1.47054	-1.24614	6.44513	0.0134626	0.501412
ENSG00000216588.9	0.35173	2.31438	6.4386	0.0135009	0.501412
ENSG00000163376.11	-0.328921	0.758974	6.43857	0.013501	0.501412
ENSG00000235576.3	-0.549315	-0.141967	6.43541	0.0135229	0.501469
ENSG00000090382.7	-0.535503	4.58557	6.43864	0.0135663	0.501677
ENSG00000254154.8	0.22233	6.09067	6.42873	0.0135693	0.501677
ENSG00000071889.17	0.308939	2.89181	6.42136	0.0136207	0.50216
ENSG00000105127.10	0.141736	3.9868	6.42101	0.0136231	0.50216
ENSG00000130731.16	0.43989	1.30756	6.41255	0.0136824	0.50348
ENSG00000170571.12	-0.43133	2.98883	6.40505	0.0137473	0.50348
ENSG00000109084.14	0.539419	5.83533	6.41067	0.0137637	0.50348
ENSG00000255730.5	0.412745	2.70719	6.40013	0.0137721	0.50348
ENSG00000231172.2	0.373012	1.48142	6.39912	0.0137769	0.50348
ENSG00000174799.12	-0.216456	2.90398	6.39845	0.0137817	0.50348
ENSG00000005020.13	-0.265575	3.82183	6.39534	0.0138037	0.503537
ENSG00000146205.15	0.366242	0.269529	6.39239	0.0138246	0.503553
ENSG00000229358.3	-0.18012	2.13447	6.37552	0.0139448	0.507184
ENSG00000250240.6	0.442649	0.669223	6.37121	0.0139757	0.507558
ENSG00000085491.17	-0.365242	2.49839	6.36828	0.0139968	0.507573
ENSG00000168843.14	-1.52056	-1.83077	6.36382	0.0140292	0.508
ENSG00000069493.15	-0.341953	3.50615	6.3423	0.0141871	0.51054
ENSG00000243609.1	0.395964	-0.348168	6.33418	0.0142441	0.51054
ENSG00000198736.13	0.319256	3.87029	6.33327	0.0142516	0.51054
ENSG00000287932.1	-0.276806	1.03997	6.32648	0.0143006	0.51054
ENSG00000257607.1	0.373726	0.664872	6.3256	0.0143071	0.51054
ENSG00000114786.16	0.329498	4.63635	6.32191	0.0143417	0.51054
ENSG00000166886.13	0.493753	2.70766	6.32237	0.0143477	0.51054
ENSG00000180425.11	0.222104	3.34162	6.31644	0.0143746	0.51054
ENSG00000266111.2	-0.565302	-0.639716	6.31402	0.0143925	0.51054
ENSG00000172456.18	0.156228	6.45488	6.31277	0.0144017	0.51054
ENSG00000284368.1	-0.235195	2.81858	6.31088	0.0144158	0.51054
ENSG00000226329.2	-0.37921	-0.211336	6.30923	0.014428	0.51054
ENSG00000274536.9	-0.368005	2.40877	6.30178	0.0144834	0.51054
ENSG00000169981.11	-0.195618	1.97007	6.29976	0.0144985	0.51054
ENSG00000267793.1	-1.59517	-1.70237	6.29582	0.014535	0.51054
ENSG00000163050.18	0.209337	3.95396	6.29429	0.0145393	0.51054
ENSG00000164897.14	0.463304	0.998952	6.29412	0.0145406	0.51054
ENSG00000092098.18	0.258014	2.87383	6.29387	0.0145425	0.51054
ENSG00000197888.3	1.60637	5.50599	6.31372	0.0145606	0.51054
ENSG00000122194.20	0.190985	11.466	6.29126	0.014562	0.51054
ENSG00000257027.1	-0.358976	2.43604	6.29004	0.0145712	0.51054
ENSG00000224652.4	-0.462575	1.96074	6.29019	0.0145725	0.51054
ENSG00000102445.20	-0.347188	2.21693	6.28937	0.0145762	0.51054
ENSG00000128245.15	-0.230904	3.98704	6.28591	0.0146022	0.510724
ENSG00000170099.6	0.286514	7.5909	6.27943	0.014651	0.511404
ENSG00000082512.15	-0.339964	2.82481	6.27781	0.0146632	0.511404
ENSG00000171723.16	0.190746	5.80167	6.26792	0.014738	0.513288
ENSG00000255833.2	-0.508684	-0.20502	6.2547	0.0148387	0.513566
ENSG00000144908.14	0.356172	8.29471	6.25409	0.0148478	0.513566
ENSG00000169738.8	0.393496	6.71662	6.25641	0.0148545	0.513566
ENSG00000204099.12	0.574964	1.66482	6.25189	0.0148724	0.513566
ENSG00000117385.16	0.155918	3.75158	6.24971	0.0148769	0.513566
ENSG00000279861.1	0.259717	2.3791	6.24589	0.0149062	0.513566
ENSG00000162729.14	0.384498	2.73352	6.24359	0.0149241	0.513566
ENSG00000110628.16	0.405233	1.80832	6.24237	0.0149333	0.513566
ENSG00000129003.19	-0.159768	7.51731	6.24231	0.0149337	0.513566
ENSG00000272970.5	-0.419807	0.659989	6.23334	0.0150029	0.514564
ENSG00000214161.3	-0.705327	-0.802974	6.22878	0.0150383	0.514564
ENSG00000236977.1	-0.307795	1.47681	6.22732	0.0150496	0.514564
ENSG00000111780.8	0.321081	0.68195	6.22468	0.0150701	0.514564
ENSG00000234445.1	0.831968	-0.0287017	6.2235	0.0150958	0.514564
ENSG00000096080.12	0.312356	2.57525	6.21984	0.0151077	0.514564
ENSG00000174652.20	-0.215207	4.59388	6.21967	0.015109	0.514564
ENSG00000242485.6	0.185072	4.04001	6.21288	0.0151621	0.515352
ENSG00000168502.18	-0.368454	2.06329	6.21135	0.015174	0.515352
ENSG00000149131.17	0.288365	9.55401	6.20575	0.0152179	0.515987
ENSG00000133104.14	-0.24461	4.74524	6.20283	0.0152409	0.515987
ENSG00000100784.12	-0.182384	3.83906	6.20096	0.0152556	0.515987
ENSG00000176978.15	0.514425	1.86166	6.19581	0.0153016	0.516283
ENSG00000198825.15	-0.202184	2.91363	6.19453	0.0153063	0.516283
ENSG00000138193.17	-0.32443	3.83105	6.18401	0.0153921	0.518468
ENSG00000291063.1	-0.295273	2.79337	6.17756	0.0154409	0.518751
ENSG00000259201.1	-0.255442	0.504532	6.17735	0.0154427	0.518751
ENSG00000196782.13	0.177249	4.2712	6.16734	0.0155227	0.520433
ENSG00000258553.5	-0.470923	-0.0736214	6.15356	0.0156336	0.520433
ENSG00000215021.10	0.219428	5.85112	6.14947	0.0156666	0.520433
ENSG00000134343.14	-0.400868	1.75689	6.14425	0.0157089	0.520433
ENSG00000011105.14	0.252064	5.01639	6.14351	0.015715	0.520433
ENSG00000188451.8	-0.307094	0.61117	6.14255	0.0157227	0.520433
ENSG00000164543.7	-0.173803	4.2733	6.14247	0.0157234	0.520433
ENSG00000108523.16	0.197303	4.82498	6.14193	0.0157278	0.520433
ENSG00000289194.1	-0.390557	-0.533985	6.14064	0.0157383	0.520433
ENSG00000132507.18	0.235918	4.8965	6.13982	0.0157449	0.520433
ENSG00000253433.1	0.667354	-0.982415	6.13867	0.0157543	0.520433
ENSG00000219607.4	0.587226	1.03669	6.1395	0.0157549	0.520433
ENSG00000165929.13	-0.465534	3.59615	6.13869	0.0157939	0.520433
ENSG00000105197.11	0.195754	3.07301	6.13366	0.0157952	0.520433
ENSG00000289273.1	-0.467882	0.227288	6.1287	0.0158357	0.520433
ENSG00000084110.11	0.538835	7.30407	6.13373	0.0158586	0.520433
ENSG00000187840.5	0.488917	1.86802	6.12581	0.0158625	0.520433
ENSG00000141027.23	0.113689	7.49311	6.12413	0.0158732	0.520433
ENSG00000115419.14	-0.296816	5.11822	6.12191	0.015896	0.520489
ENSG00000072832.15	-0.476892	2.03763	6.11937	0.0159175	0.520499
ENSG00000260914.3	0.231564	2.06504	6.10082	0.0160658	0.523393
ENSG00000125458.7	0.39083	0.488905	6.1005	0.0160684	0.523393
ENSG00000286965.1	-0.39117	-0.249204	6.09748	0.0160936	0.523393
ENSG00000290758.1	0.482925	-0.504284	6.09596	0.0161062	0.523393
ENSG00000148908.15	-0.4291	0.673815	6.09524	0.0161123	0.523393
ENSG00000269887.1	-0.443815	0.576871	6.0842	0.0162045	0.5248
ENSG00000110243.12	0.372373	7.06809	6.08044	0.0162557	0.5248
ENSG00000168743.13	-0.61007	3.12758	6.0839	0.0162719	0.5248
ENSG00000183605.17	0.142309	3.46266	6.07615	0.0162723	0.5248
ENSG00000125656.11	0.320973	1.64832	6.07456	0.0162856	0.5248
ENSG00000167815.12	0.339775	4.52038	6.0751	0.0162925	0.5248
ENSG00000160862.13	0.220347	9.71339	6.07171	0.0163097	0.5248
ENSG00000169019.11	-0.319181	1.94152	6.06964	0.0163272	0.5248
ENSG00000176945.18	0.440723	4.15224	6.06688	0.01639	0.5248
ENSG00000239213.7	-0.225405	2.24913	6.06125	0.0163983	0.5248
ENSG00000167658.16	0.252194	7.99383	6.05752	0.0164301	0.5248
ENSG00000240801.1	0.650093	3.95056	6.05953	0.016505	0.5248
ENSG00000143119.14	-0.361782	3.54922	6.04594	0.0165378	0.5248
ENSG00000225037.1	0.47494	-0.780839	6.04421	0.0165437	0.5248
ENSG00000054598.9	-0.611165	-0.702475	6.03768	0.0165998	0.5248
ENSG00000113648.17	-0.109826	5.63336	6.03735	0.0166027	0.5248
ENSG00000205045.12	-0.365728	3.52836	6.03223	0.0166558	0.5248
ENSG00000157800.18	-0.121156	3.84716	6.03093	0.016658	0.5248
ENSG00000167701.14	0.48074	3.31179	6.03473	0.0166588	0.5248
ENSG00000276490.1	0.443743	7.36676	6.03297	0.0166812	0.5248
ENSG00000145990.11	0.180414	4.60212	6.02645	0.0166968	0.5248
ENSG00000120254.16	-0.354247	1.6593	6.02513	0.0167083	0.5248
ENSG00000196172.9	-0.390129	0.959797	6.0235	0.0167224	0.5248
ENSG00000211896.7	1.12748	6.36527	6.03669	0.0167708	0.5248
ENSG00000196502.14	0.377979	4.94008	6.01928	0.0167899	0.5248
ENSG00000163110.15	0.15945	7.54065	6.01545	0.0167924	0.5248
ENSG00000182481.10	-0.273599	2.31468	6.01341	0.0168102	0.5248
ENSG00000166888.12	0.182626	6.1312	6.01178	0.0168244	0.5248
ENSG00000115232.14	-0.338799	4.3523	6.01263	0.0168297	0.5248
ENSG00000237440.9	-0.276133	3.57606	6.00686	0.0168674	0.5248
ENSG00000163006.12	-0.17861	2.34036	6.00679	0.016868	0.5248
ENSG00000140988.16	0.292848	5.5992	6.00547	0.0168838	0.5248
ENSG00000261065.1	0.528391	3.45407	6.00953	0.0168935	0.5248
ENSG00000215883.11	0.192412	2.97188	5.99413	0.0169792	0.5248
ENSG00000144554.13	-0.299641	1.57462	5.99277	0.0169912	0.5248
ENSG00000126218.12	0.234636	4.91111	5.98921	0.0170226	0.5248
ENSG00000167671.12	0.315974	3.42703	5.98661	0.0170456	0.5248
ENSG00000172201.12	-0.628413	1.59058	5.99013	0.0170466	0.5248
ENSG00000236790.7	-0.339379	3.61978	5.98544	0.0170608	0.5248
ENSG00000172965.17	-0.24557	3.43632	5.98332	0.0170748	0.5248
ENSG00000263020.6	0.158352	3.56227	5.98186	0.0170877	0.5248
ENSG00000179598.6	0.232992	1.64135	5.98151	0.0170908	0.5248
ENSG00000044446.12	0.174033	6.2416	5.98007	0.0171036	0.5248
ENSG00000289746.1	-0.570496	-1.04594	5.97934	0.0171101	0.5248
ENSG00000059588.10	-0.169425	4.66594	5.97882	0.0171147	0.5248
ENSG00000114790.13	0.29743	6.04395	5.97079	0.017191	0.524984
ENSG00000165688.14	0.217157	4.42972	5.96903	0.017202	0.524984
ENSG00000135437.10	0.301181	3.44167	5.96831	0.0172084	0.524984
ENSG00000240535.8	-0.518887	0.157934	5.96056	0.0172778	0.524984
ENSG00000237248.6	-0.343076	2.45856	5.95551	0.0173232	0.524984
ENSG00000103226.19	-0.240586	3.74544	5.95545	0.0173238	0.524984
ENSG00000167550.11	-0.534431	-0.834183	5.9551	0.0173269	0.524984
ENSG00000100385.15	-0.378281	2.6308	5.95417	0.0173362	0.524984
ENSG00000267740.5	0.560285	0.530656	5.95327	0.0173441	0.524984
ENSG00000104853.16	0.271693	4.34934	5.94999	0.017373	0.524984
ENSG00000246985.8	0.50006	0.788641	5.92919	0.0175619	0.524984
ENSG00000184232.9	0.263357	6.13475	5.92852	0.017568	0.524984
ENSG00000103811.18	0.258201	5.78926	5.9278	0.0175746	0.524984
ENSG00000114378.17	0.194903	5.88214	5.92513	0.017599	0.524984
ENSG00000170271.11	0.225452	6.95482	5.92295	0.017619	0.524984
ENSG00000150054.19	-0.290915	2.49879	5.91735	0.0176705	0.524984
ENSG00000055957.11	0.237024	10.0857	5.91385	0.0177026	0.524984
ENSG00000118985.16	0.253243	7.29426	5.91312	0.0177094	0.524984
ENSG00000112365.6	-0.125852	3.46275	5.91276	0.0177126	0.524984
ENSG00000162739.14	-0.407434	1.37033	5.91075	0.0177313	0.524984
ENSG00000120833.14	0.558274	2.91025	5.91487	0.017739	0.524984
ENSG00000166016.6	0.265274	3.2039	5.90925	0.0177451	0.524984
ENSG00000233836.8	-0.494953	-0.209288	5.90923	0.0177452	0.524984
ENSG00000105248.16	0.290137	1.41916	5.90922	0.0177454	0.524984
ENSG00000112320.12	-0.278316	2.46782	5.90904	0.017747	0.524984
ENSG00000287912.2	-1.18433	-1.8469	5.90683	0.0177674	0.524984
ENSG00000164591.14	-0.597344	-0.676938	5.89933	0.0178369	0.524984
ENSG00000108384.16	-0.145863	3.03285	5.89601	0.0178678	0.524984
ENSG00000138867.17	0.223127	6.24228	5.89408	0.0178857	0.524984
ENSG00000289619.2	0.365817	1.80031	5.89372	0.0178891	0.524984
ENSG00000248571.1	-0.555846	0.100943	5.88826	0.01794	0.524984
ENSG00000111412.6	-0.195223	3.15444	5.88696	0.0179522	0.524984
ENSG00000102178.13	0.271681	2.80902	5.88166	0.0180019	0.524984
ENSG00000130021.15	0.260278	2.99289	5.88165	0.0180019	0.524984
ENSG00000143850.16	0.240608	5.41963	5.88001	0.0180173	0.524984
ENSG00000144791.10	0.207205	5.33493	5.8799	0.0180183	0.524984
ENSG00000250218.1	0.342719	2.47747	5.87956	0.0180215	0.524984
ENSG00000204267.19	-0.200604	3.7776	5.87617	0.0180533	0.524984
ENSG00000176720.6	0.358788	4.41891	5.87784	0.0180563	0.524984
ENSG00000287830.1	0.775099	-0.33614	5.87144	0.0181008	0.524984
ENSG00000103264.18	0.225031	4.82408	5.86844	0.0181263	0.524984
ENSG00000065413.20	-0.210357	4.99641	5.86752	0.018135	0.524984
ENSG00000085265.12	-0.471816	1.9408	5.86676	0.0181471	0.524984
ENSG00000173465.8	0.415445	0.643052	5.86478	0.0181609	0.524984
ENSG00000177051.6	0.273278	1.60215	5.86093	0.0181973	0.524984
ENSG00000136404.16	-0.381778	0.642196	5.85546	0.0182493	0.524984
ENSG00000271868.1	0.361581	0.956735	5.85418	0.0182615	0.524984
ENSG00000105607.13	0.312361	4.53321	5.85081	0.0182985	0.524984
ENSG00000117305.15	0.155063	6.42151	5.84974	0.0183038	0.524984
ENSG00000235351.1	0.254152	-0.240717	5.84773	0.018323	0.524984
ENSG00000016391.11	0.280819	5.94062	5.8449	0.0183528	0.524984
ENSG00000173599.15	0.334103	5.37903	5.84408	0.0183761	0.524984
ENSG00000289445.2	1.02024	0.177233	5.84721	0.0183864	0.524984
ENSG00000162639.16	-0.355635	0.410672	5.83431	0.0184517	0.524984
ENSG00000274020.4	-0.237008	2.10586	5.83027	0.0184906	0.524984
ENSG00000139970.18	-0.348495	0.757654	5.82994	0.0184938	0.524984
ENSG00000242071.3	0.541553	0.973645	5.82611	0.0185337	0.524984
ENSG00000119408.17	0.15144	6.06547	5.82421	0.0185492	0.524984
ENSG00000168298.7	0.379043	4.25235	5.8269	0.0185496	0.524984
ENSG00000231246.3	-0.563714	0.756441	5.82371	0.018559	0.524984
ENSG00000276019.1	-0.739078	4.05689	5.83496	0.0185736	0.524984
ENSG00000254480.2	-0.962561	-1.40252	5.8206	0.0185842	0.524984
ENSG00000285077.4	-0.283894	0.104732	5.82045	0.0185856	0.524984
ENSG00000285625.1	0.252638	3.61996	5.81956	0.0185943	0.524984
ENSG00000074410.14	1.58826	0.722588	5.83205	0.0186119	0.524984
ENSG00000233728.1	0.342601	-0.210044	5.81554	0.0186333	0.524984
ENSG00000290738.1	0.392108	0.75934	5.81511	0.0186374	0.524984
ENSG00000273167.1	0.286945	3.3406	5.81141	0.0186736	0.524984
ENSG00000139405.16	0.335138	2.46729	5.8098	0.0186892	0.524984
ENSG00000160439.16	0.233804	2.25631	5.80827	0.0187041	0.524984
ENSG00000131910.5	0.59505	3.44829	5.81462	0.0187139	0.524984
ENSG00000160972.10	0.406089	2.00738	5.80725	0.0187141	0.524984
ENSG00000254741.1	0.370556	2.40507	5.80684	0.0187181	0.524984
ENSG00000146416.19	0.154359	7.39223	5.80521	0.0187341	0.524984
ENSG00000153790.12	-0.262807	0.854439	5.7984	0.0188008	0.524984
ENSG00000132326.13	0.288603	4.56877	5.79215	0.018865	0.524984
ENSG00000287064.1	1.65425	-1.43589	5.7889	0.0189108	0.524984
ENSG00000166228.9	0.308381	5.68582	5.78803	0.0189124	0.524984
ENSG00000272989.1	-0.704461	-0.0873813	5.7866	0.0189265	0.524984
ENSG00000167543.16	0.441654	2.41066	5.7855	0.0189329	0.524984
ENSG00000156463.18	0.26126	4.00255	5.77479	0.0190341	0.524984
ENSG00000254821.1	0.350065	-0.166474	5.77458	0.0190363	0.524984
ENSG00000114455.15	-1.48584	-0.980811	5.77792	0.0190517	0.524984
ENSG00000161671.17	0.211561	3.66546	5.77273	0.0190546	0.524984
ENSG00000184260.6	0.3648	2.20739	5.7693	0.0190888	0.524984
ENSG00000240445.6	0.23596	0.696531	5.76586	0.0191232	0.524984
ENSG00000255439.6	0.353607	2.87602	5.76522	0.0191295	0.524984
ENSG00000100503.27	-0.177829	5.4881	5.76476	0.0191341	0.524984
ENSG00000223956.5	0.274715	3.32375	5.76428	0.0191389	0.524984
ENSG00000279196.1	0.374019	1.45514	5.7614	0.0191678	0.524984
ENSG00000128573.28	0.223047	4.67165	5.75984	0.0191835	0.524984
ENSG00000072840.13	-0.472613	3.65814	5.76343	0.0191959	0.524984
ENSG00000288711.1	0.567723	2.29562	5.76184	0.0191973	0.524984
ENSG00000100612.14	-0.265921	4.8855	5.7573	0.0192094	0.524984
ENSG00000132965.10	-0.396719	0.395751	5.75261	0.0192562	0.524984
ENSG00000076242.16	-0.101574	4.71146	5.75199	0.0192623	0.524984
ENSG00000188227.14	-0.37278	1.87442	5.75079	0.0192744	0.524984
ENSG00000250354.1	0.422036	-0.318187	5.74909	0.0192916	0.524984
ENSG00000160229.13	-0.335874	1.88252	5.74802	0.0193024	0.524984
ENSG00000010803.17	0.165731	4.46999	5.74653	0.0193175	0.524984
ENSG00000276136.1	0.354803	0.378408	5.74648	0.019318	0.524984
ENSG00000135052.16	-0.31885	3.84542	5.74628	0.0193245	0.524984
ENSG00000166128.13	-0.25671	4.3706	5.74507	0.0193322	0.524984
ENSG00000279315.1	-0.317284	-0.439166	5.74449	0.0193381	0.524984
ENSG00000166268.11	-0.722814	-0.680643	5.73894	0.0193943	0.525616
ENSG00000163898.10	-0.617896	-0.214357	5.73799	0.019404	0.525616
ENSG00000291135.1	-0.550846	-0.501887	5.72985	0.0194868	0.526933
ENSG00000214114.9	-0.182288	2.88835	5.729	0.0194954	0.526933
ENSG00000213563.7	0.288646	2.92607	5.72667	0.0195192	0.526998
ENSG00000257489.7	0.324709	-0.218529	5.71877	0.0196001	0.527432
ENSG00000112667.13	0.391895	1.70912	5.71597	0.0196289	0.527432
ENSG00000144655.15	0.688305	2.21289	5.72115	0.0196357	0.527432
ENSG00000172243.18	-0.371733	2.53397	5.7145	0.019644	0.527432
ENSG00000188042.8	-0.266827	2.74079	5.71306	0.0196588	0.527432
ENSG00000139187.10	-0.32548	1.5251	5.71257	0.0196638	0.527432
ENSG00000259709.1	0.279786	0.264182	5.70688	0.0197226	0.527562
ENSG00000042980.14	-0.460462	2.61632	5.7085	0.0197245	0.527562
ENSG00000126602.11	0.190047	4.82685	5.70553	0.0197365	0.527562
ENSG00000072506.14	0.227783	5.01681	5.7037	0.0197555	0.527562
ENSG00000146592.17	-0.40589	1.63645	5.69397	0.0198564	0.527562
ENSG00000258460.4	0.655	1.17812	5.69263	0.0199008	0.527562
ENSG00000273658.1	0.414581	1.04601	5.68929	0.0199052	0.527562
ENSG00000178772.7	0.349153	6.61929	5.69095	0.019909	0.527562
ENSG00000152284.5	0.275581	2.0156	5.68751	0.0199237	0.527562
ENSG00000176973.8	0.442543	0.278602	5.68743	0.0199245	0.527562
ENSG00000130733.11	0.36625	1.64022	5.68717	0.0199272	0.527562
ENSG00000115159.16	-0.187506	3.33391	5.68599	0.0199396	0.527562
ENSG00000123836.15	-0.167615	3.22284	5.68515	0.0199484	0.527562
ENSG00000120729.10	-0.441704	-0.1885	5.68321	0.0199686	0.527562
ENSG00000275765.6	0.410684	-0.172444	5.67413	0.020064	0.529171
ENSG00000139687.16	-0.170707	4.75459	5.6719	0.0200874	0.529171
ENSG00000265845.2	-0.279929	0.444048	5.66782	0.0201304	0.529171
ENSG00000289023.1	-0.277688	1.96169	5.66739	0.020135	0.529171
ENSG00000183828.15	0.533481	0.00310032	5.6672	0.020137	0.529171
ENSG00000237484.7	-0.406352	0.338995	5.66406	0.0201701	0.529477
ENSG00000286825.1	-0.311485	-0.0352081	5.6568	0.0202472	0.530356
ENSG00000124610.5	0.386982	0.453234	5.65531	0.0202629	0.530356
ENSG00000116455.14	-0.124777	3.29141	5.65406	0.0202762	0.530356
ENSG00000164715.6	0.137482	5.26843	5.6437	0.0203868	0.530356
ENSG00000244137.1	0.676641	3.77136	5.6516	0.020407	0.530356
ENSG00000100523.16	-0.172783	4.35584	5.64043	0.0204218	0.530356
ENSG00000169733.12	0.424778	2.5741	5.63977	0.0204347	0.530356
ENSG00000102466.17	-0.504067	3.03957	5.64185	0.0204551	0.530356
ENSG00000166750.10	-0.292258	5.06734	5.63684	0.0204675	0.530356
ENSG00000231551.9	-0.277109	0.82324	5.63581	0.0204713	0.530356
ENSG00000233554.6	0.314682	0.806403	5.63481	0.0204821	0.530356
ENSG00000159216.19	-0.283638	3.76044	5.63386	0.0204923	0.530356
ENSG00000256069.8	-0.4036	1.93195	5.63131	0.0205197	0.530356
ENSG00000179066.8	-0.602979	-1.20165	5.63095	0.0205237	0.530356
ENSG00000267104.2	0.235123	1.44863	5.63066	0.0205267	0.530356
ENSG00000273691.1	-0.320059	1.20059	5.61937	0.0206489	0.532566
ENSG00000163743.14	-0.173877	4.03826	5.61875	0.0206555	0.532566
ENSG00000141905.19	0.260874	6.06161	5.61603	0.0206851	0.532682
ENSG00000266341.1	0.313367	2.51326	5.61289	0.0207192	0.532682
ENSG00000145545.12	0.288749	6.40731	5.60939	0.0207609	0.532682
ENSG00000269825.3	-0.392052	2.07203	5.60864	0.0207655	0.532682
ENSG00000147123.12	0.254269	3.62126	5.60826	0.0207697	0.532682
ENSG00000086102.19	0.101396	6.1773	5.60564	0.0207983	0.532682
ENSG00000103066.13	0.340982	2.88391	5.60444	0.0208115	0.532682
ENSG00000077157.23	-0.145092	6.26371	5.59235	0.020944	0.533552
ENSG00000288706.1	0.256141	3.86401	5.59206	0.0209473	0.533552
ENSG00000042445.14	0.203921	6.49468	5.59045	0.020965	0.533552
ENSG00000288606.1	0.269841	1.60095	5.5897	0.0209733	0.533552
ENSG00000083799.18	-0.127453	5.85351	5.58959	0.0209745	0.533552
ENSG00000141664.10	0.212431	5.86871	5.58611	0.0210128	0.533552
ENSG00000100307.13	0.211379	4.02716	5.58582	0.0210161	0.533552
ENSG00000289347.1	0.477014	-0.610325	5.58375	0.0210389	0.533552
ENSG00000116691.11	0.466992	0.627792	5.58236	0.0210544	0.533552
ENSG00000139178.12	0.181949	8.46821	5.58166	0.0210621	0.533552
ENSG00000196705.8	-0.274996	3.12516	5.57666	0.0211176	0.533644
ENSG00000257298.1	-0.340938	0.606654	5.57511	0.0211348	0.533644
ENSG00000186648.15	0.367747	1.53163	5.57307	0.0211575	0.533644
ENSG00000243402.1	-0.373422	-0.543942	5.57271	0.0211615	0.533644
ENSG00000142186.18	0.366559	3.66009	5.56907	0.0212163	0.533644
ENSG00000156869.14	0.193539	6.75069	5.5662	0.0212341	0.533644
ENSG00000182952.5	-0.214017	3.21535	5.55961	0.0213079	0.533644
ENSG00000163879.11	0.266262	2.95674	5.55365	0.0213747	0.533644
ENSG00000164850.16	0.338253	2.25818	5.55231	0.0213898	0.533644
ENSG00000280162.1	-0.462595	-0.309024	5.55205	0.0213928	0.533644
ENSG00000204463.14	0.180848	5.58158	5.55085	0.0214063	0.533644
ENSG00000170312.17	-0.517851	-0.533314	5.54982	0.0214178	0.533644
ENSG00000288864.1	0.238167	2.25656	5.5482	0.0214361	0.533644
ENSG00000286855.1	0.424088	1.06142	5.54792	0.0214393	0.533644
ENSG00000053747.17	-0.323943	3.27106	5.54798	0.0214402	0.533644
ENSG00000289755.1	0.385268	4.42178	5.54879	0.0214652	0.533644
ENSG00000117362.13	0.22654	5.20472	5.54558	0.0214658	0.533644
ENSG00000184436.12	0.366044	1.41538	5.54188	0.0215076	0.533644
ENSG00000100652.5	0.283028	7.35664	5.53958	0.0215338	0.533644
ENSG00000277597.2	0.364472	-0.517883	5.53866	0.021544	0.533644
ENSG00000265408.1	0.203378	4.29683	5.53835	0.0215476	0.533644
ENSG00000179632.10	0.295709	2.91595	5.53672	0.0215662	0.533644
ENSG00000197408.10	0.615899	8.71095	5.54424	0.021568	0.533644
ENSG00000165071.15	-0.312323	1.48538	5.5338	0.0215993	0.533644
ENSG00000122644.13	-0.26936	2.44169	5.53252	0.0216139	0.533644
ENSG00000237310.3	0.360489	-0.151675	5.53117	0.0216292	0.533644
ENSG00000100314.4	0.49674	-0.908707	5.52644	0.0216832	0.533968
ENSG00000112218.9	-0.780498	-0.859566	5.52622	0.0216857	0.533968
ENSG00000151224.13	0.193657	10.2535	5.52024	0.0217541	0.534443
ENSG00000278991.1	-0.361191	0.802111	5.52022	0.0217543	0.534443
ENSG00000180210.15	0.229217	9.04179	5.51671	0.0217946	0.534443
ENSG00000106400.12	0.215904	4.8826	5.51648	0.0217973	0.534443
ENSG00000235162.9	-0.444456	0.621664	5.51338	0.0218329	0.534443
ENSG00000123570.4	-0.683209	-0.9574	5.51317	0.0218353	0.534443
ENSG00000145335.17	-0.540666	-0.0834003	5.5112	0.021858	0.534468
ENSG00000115042.10	0.18519	5.16819	5.50894	0.021884	0.53453
ENSG00000198189.11	0.317773	6.63034	5.50682	0.02192	0.53453
ENSG00000184014.9	-0.114577	5.40619	5.5051	0.0219284	0.53453
ENSG00000196664.5	-0.439454	1.15004	5.49835	0.0220065	0.53453
ENSG00000103449.13	0.259988	5.43299	5.49699	0.0220229	0.53453
ENSG00000137513.11	-0.131412	4.53994	5.49524	0.0220427	0.53453
ENSG00000112796.10	-0.520284	0.40275	5.49491	0.0220465	0.53453
ENSG00000182628.13	-0.189254	3.15994	5.49319	0.0220665	0.53453
ENSG00000233912.1	-0.321754	0.795787	5.49293	0.0220695	0.53453
ENSG00000145979.18	-0.16792	2.66089	5.49224	0.0220776	0.53453
ENSG00000173898.15	0.284002	5.68609	5.48984	0.022111	0.534811
ENSG00000122224.18	-0.367546	1.41475	5.48291	0.0221865	0.53502
ENSG00000109991.10	0.442912	0.912158	5.48136	0.0222046	0.53502
ENSG00000099804.9	0.346811	2.63548	5.4789	0.0222335	0.53502
ENSG00000066084.13	0.148493	6.44325	5.47747	0.0222503	0.53502
ENSG00000123612.16	0.336903	2.93973	5.47243	0.0223095	0.53502
ENSG00000114349.10	0.403568	1.20745	5.47047	0.0223326	0.53502
ENSG00000110245.12	0.335246	9.80031	5.46877	0.0223526	0.53502
ENSG00000026508.21	-0.348254	4.8359	5.47081	0.0223634	0.53502
ENSG00000106327.13	0.289637	7.86212	5.46396	0.0224095	0.53502
ENSG00000260293.2	-0.345594	2.87505	5.46031	0.0224541	0.53502
ENSG00000100226.16	0.233039	4.19554	5.45972	0.0224597	0.53502
ENSG00000116701.16	-0.302059	2.70414	5.45814	0.0224784	0.53502
ENSG00000189350.13	-0.531708	-0.668215	5.45752	0.0224858	0.53502
ENSG00000160957.15	0.462708	-0.337624	5.45699	0.0224921	0.53502
ENSG00000159069.14	0.517904	2.59926	5.45919	0.0225023	0.53502
ENSG00000236662.1	0.264825	1.84507	5.45598	0.022504	0.53502
ENSG00000223525.1	-0.479104	-0.574995	5.45584	0.0225058	0.53502
ENSG00000008226.20	0.157818	5.6179	5.45542	0.0225108	0.53502
ENSG00000109072.14	0.276687	10.1845	5.45142	0.0225583	0.53502
ENSG00000277737.3	0.893795	-0.704173	5.45012	0.0225768	0.53502
ENSG00000290082.1	0.48211	-0.0186071	5.44611	0.0226216	0.53502
ENSG00000065833.9	-0.423764	3.39258	5.44772	0.0226384	0.53502
ENSG00000158792.16	0.59123	-0.478923	5.44466	0.022639	0.53502
ENSG00000186479.5	-0.534165	1.95449	5.44601	0.0226517	0.53502
ENSG00000154760.14	-0.311177	2.6306	5.44159	0.0226757	0.53502
ENSG00000006695.12	0.177625	3.24242	5.44086	0.0226845	0.53502
ENSG00000204178.11	0.142944	6.02282	5.43866	0.0227108	0.535127
ENSG00000182795.13	-0.617347	0.442518	5.43504	0.0227677	0.535539
ENSG00000146411.6	0.347945	3.02316	5.4338	0.0227718	0.535539
ENSG00000186409.19	-0.242755	2.79658	5.42745	0.0228458	0.536767
ENSG00000253645.1	-0.263173	0.504286	5.42388	0.0228889	0.536822
ENSG00000258465.8	0.0984674	5.88227	5.42295	0.0229002	0.536822
ENSG00000167100.15	0.297222	2.25177	5.41938	0.0229435	0.536822
ENSG00000242372.9	0.289127	3.98155	5.41836	0.0229566	0.536822
ENSG00000237807.4	-0.559143	0.132682	5.41829	0.0229571	0.536822
ENSG00000144815.18	-0.229646	2.72628	5.41507	0.0229958	0.537216
ENSG00000245213.7	-0.3543	0.733231	5.40666	0.0230983	0.538569
ENSG00000124523.17	0.156815	5.6232	5.40621	0.0231038	0.538569
ENSG00000111490.15	-0.376898	0.178046	5.40493	0.0231194	0.538569
ENSG00000115677.18	0.178199	8.65087	5.40109	0.0231664	0.539156
ENSG00000198542.15	-0.647376	2.86136	5.40635	0.023192	0.539241
ENSG00000143819.13	0.32911	8.8986	5.38947	0.0233122	0.540612
ENSG00000245281.9	0.310428	0.785166	5.38785	0.0233293	0.540612
ENSG00000258725.2	-0.342088	-0.421601	5.38747	0.0233339	0.540612
ENSG00000102978.13	0.192918	4.52215	5.38708	0.0233388	0.540612
ENSG00000166387.14	0.144988	5.93846	5.38484	0.0233665	0.540745
ENSG00000118473.23	-0.401917	1.95874	5.38262	0.0233939	0.540872
ENSG00000068784.13	-0.123044	4.53653	5.37685	0.0234655	0.541348
ENSG00000198816.7	0.402885	1.51607	5.37559	0.0234811	0.541348
ENSG00000150337.14	-0.595008	-0.880378	5.3737	0.0235046	0.541348
ENSG00000188706.13	0.183315	4.8372	5.37265	0.0235177	0.541348
ENSG00000143341.12	-0.198645	6.73937	5.37211	0.0235244	0.541348
ENSG00000226835.4	-0.515064	-0.0854639	5.36979	0.0235533	0.541506
ENSG00000082212.13	-0.194453	4.47222	5.36703	0.0235878	0.541792
ENSG00000134533.6	-0.500636	1.59495	5.36419	0.0236337	0.541792
ENSG00000158186.13	-0.310459	2.12878	5.36077	0.0236661	0.541792
ENSG00000179262.10	0.255726	3.85835	5.36075	0.0236664	0.541792
ENSG00000214783.9	0.175769	2.61758	5.36	0.0236758	0.541792
ENSG00000152455.16	-0.198955	2.23909	5.35708	0.0237124	0.541799
ENSG00000165490.13	-0.331621	0.0383548	5.35647	0.0237201	0.541799
ENSG00000237594.2	0.397085	-0.392516	5.34632	0.023848	0.542311
ENSG00000272183.1	0.351255	-0.030432	5.34294	0.0238907	0.542311
ENSG00000288851.1	0.480142	2.12756	5.34335	0.0238987	0.542311
ENSG00000102452.18	-0.517224	2.04338	5.34392	0.0239052	0.542311
ENSG00000151790.9	0.369739	9.1434	5.33971	0.0239422	0.542311
ENSG00000180879.14	0.299024	3.52367	5.33647	0.0239728	0.542311
ENSG00000170345.10	1.19609	3.92657	5.34883	0.0240071	0.542311
ENSG00000146070.17	-0.504384	1.32277	5.3344	0.0240081	0.542311
ENSG00000139263.12	0.181171	4.80267	5.33273	0.0240204	0.542311
ENSG00000115977.21	-0.131181	5.51142	5.33223	0.0240268	0.542311
ENSG00000198925.12	0.230211	3.75875	5.33182	0.024032	0.542311
ENSG00000290646.1	0.19205	1.26628	5.32826	0.0240774	0.542311
ENSG00000113889.14	0.199195	10.8303	5.32582	0.0241085	0.542311
ENSG00000280416.1	0.263067	3.66946	5.32187	0.0241591	0.542311
ENSG00000170604.5	0.363609	1.0089	5.3192	0.0241933	0.542311
ENSG00000189057.11	-0.560453	0.231809	5.31916	0.0241969	0.542311
ENSG00000280224.1	-1.0127	-1.66454	5.31833	0.0242046	0.542311
ENSG00000174007.9	-0.343866	-0.280226	5.31752	0.0242148	0.542311
ENSG00000258926.2	-0.279522	1.39084	5.31562	0.0242393	0.542311
ENSG00000253821.2	0.610597	-0.557817	5.31543	0.0242418	0.542311
ENSG00000166391.15	0.292656	6.64799	5.31579	0.0242428	0.542311
ENSG00000063241.8	0.429222	3.26914	5.31743	0.024251	0.542311
ENSG00000182704.8	0.499231	5.69996	5.32091	0.0242631	0.542311
ENSG00000164081.13	0.225734	3.7217	5.31074	0.0243022	0.542311
ENSG00000126767.18	0.242525	3.40799	5.31033	0.0243075	0.542311
ENSG00000176903.5	-0.350775	1.42286	5.30776	0.0243406	0.542311
ENSG00000134548.11	0.200905	4.43504	5.30197	0.0244155	0.542311
ENSG00000132613.16	0.384639	3.85595	5.30284	0.0244355	0.542311
ENSG00000179862.7	0.644687	-0.354507	5.30008	0.0244401	0.542311
ENSG00000204444.11	0.276557	6.51619	5.29994	0.0244449	0.542311
ENSG00000118298.12	0.286514	2.37668	5.29641	0.0244877	0.542311
ENSG00000082641.16	0.178965	6.85695	5.29431	0.0245149	0.542311
ENSG00000147180.17	-0.39314	1.02344	5.29323	0.0245291	0.542311
ENSG00000164983.9	-0.199622	4.28341	5.29302	0.0245318	0.542311
ENSG00000140990.15	0.235673	4.03948	5.29295	0.0245327	0.542311
ENSG00000204385.13	-1.05323	-0.984292	5.29356	0.0245354	0.542311
ENSG00000172575.14	-0.238468	3.3975	5.28608	0.0246224	0.543546
ENSG00000140025.16	-0.19201	2.03761	5.28508	0.0246354	0.543546
ENSG00000121552.4	-0.515006	2.39917	5.28403	0.024687	0.543732
ENSG00000261582.1	0.22027	2.52718	5.28107	0.024688	0.543732
ENSG00000125675.20	-0.236824	3.08928	5.27718	0.0247389	0.544169
ENSG00000291239.1	-0.230271	0.884386	5.27449	0.0247743	0.544169
ENSG00000130202.10	0.295853	3.95455	5.27236	0.0248054	0.544169
ENSG00000273415.3	-0.599519	-0.221425	5.26416	0.0249107	0.544169
ENSG00000167476.10	0.449146	0.309728	5.2639	0.0249142	0.544169
ENSG00000255443.1	-0.401015	0.10778	5.26334	0.0249216	0.544169
ENSG00000177494.6	-0.508504	-0.891788	5.26227	0.0249358	0.544169
ENSG00000120784.17	-0.197767	3.27702	5.2521	0.0250709	0.544169
ENSG00000107736.22	0.383771	4.18863	5.25345	0.025091	0.544169
ENSG00000111321.11	0.233978	4.71812	5.24912	0.0251106	0.544169
ENSG00000116221.15	0.184289	4.76596	5.24787	0.0251274	0.544169
ENSG00000118620.13	-0.277821	2.34496	5.24724	0.0251357	0.544169
ENSG00000189430.13	-0.459265	-0.26315	5.24682	0.0251413	0.544169
ENSG00000122678.17	0.261307	3.36143	5.24547	0.0251594	0.544169
ENSG00000259083.1	0.350738	-0.512648	5.24521	0.0251629	0.544169
ENSG00000121964.15	-0.171686	3.6805	5.24295	0.0251932	0.544169
ENSG00000171241.9	-0.546937	-0.709537	5.23848	0.0252531	0.544169
ENSG00000167105.8	0.722089	0.690239	5.2391	0.0252847	0.544169
ENSG00000237481.1	0.301021	-0.00477716	5.23555	0.0252926	0.544169
ENSG00000197601.14	-0.313856	3.93468	5.23563	0.0252999	0.544169
ENSG00000153048.11	0.184935	4.70947	5.23385	0.0253154	0.544169
ENSG00000165025.15	-0.31058	3.04668	5.23258	0.0253325	0.544169
ENSG00000138678.11	0.39907	2.9256	5.23282	0.0253421	0.544169
ENSG00000176678.6	-0.835273	-1.26819	5.22966	0.0253719	0.544169
ENSG00000125449.7	0.301343	1.17902	5.22913	0.025379	0.544169
ENSG00000205702.12	0.376277	4.47422	5.23161	0.025385	0.544169
ENSG00000179091.5	0.316361	3.82868	5.22796	0.0254006	0.544169
ENSG00000119138.5	0.302064	6.49033	5.22657	0.0254244	0.544169
ENSG00000160233.8	0.238142	4.84057	5.22542	0.0254291	0.544169
ENSG00000178803.12	0.234753	4.31627	5.2242	0.0254457	0.544169
ENSG00000104969.11	0.287482	2.84593	5.22301	0.0254618	0.544169
ENSG00000245748.1	0.219594	3.29061	5.22301	0.0254618	0.544169
ENSG00000164626.9	0.404861	3.74635	5.22511	0.0254712	0.544169
ENSG00000140107.12	0.499364	4.76661	5.22653	0.025505	0.544169
ENSG00000134575.13	0.183754	4.76459	5.21946	0.0255099	0.544169
ENSG00000245768.7	0.299145	0.721985	5.21906	0.0255154	0.544169
ENSG00000169248.13	-0.746532	-1.08478	5.21831	0.0255255	0.544169
ENSG00000110063.10	0.372631	4.86479	5.21726	0.0255839	0.544551
ENSG00000181004.10	-0.373515	0.176258	5.21374	0.0255877	0.544551
ENSG00000117036.12	-0.134264	3.83911	5.20682	0.0256821	0.545721
ENSG00000154451.15	-0.37718	3.76396	5.20893	0.025687	0.545721
ENSG00000244509.4	-0.309701	1.81399	5.19715	0.0258147	0.547306
ENSG00000008323.16	0.302134	1.78028	5.19478	0.0258474	0.547306
ENSG00000259099.2	1.62987	-2.216	5.19474	0.0258479	0.547306
ENSG00000105677.12	0.342633	2.22696	5.19455	0.0258505	0.547306
ENSG00000159208.16	0.606859	1.5727	5.19023	0.0259476	0.548079
ENSG00000180257.14	-0.30836	1.97418	5.1865	0.0259616	0.548079
ENSG00000081665.14	-0.182487	4.42214	5.18096	0.0260384	0.548079
ENSG00000115468.13	0.556435	3.59769	5.18491	0.0260689	0.548079
ENSG00000272086.2	-0.29948	-0.189138	5.17701	0.0260932	0.548079
ENSG00000114529.13	-0.505334	0.242086	5.17523	0.026118	0.548079
ENSG00000149636.16	-0.173839	2.44627	5.17362	0.0261405	0.548079
ENSG00000009790.15	-0.264782	2.98622	5.1734	0.0261435	0.548079
ENSG00000135842.17	-0.418354	3.48916	5.17323	0.026187	0.548079
ENSG00000176659.11	-0.478632	-0.801619	5.16899	0.026205	0.548079
ENSG00000239911.4	0.209723	1.15922	5.16774	0.0262225	0.548079
ENSG00000228751.1	0.343116	2.99443	5.16601	0.0262498	0.548079
ENSG00000113119.13	0.229754	3.68018	5.16462	0.0262662	0.548079
ENSG00000248971.2	0.291837	0.176063	5.1646	0.0262664	0.548079
ENSG00000166503.9	-0.315459	2.8735	5.16338	0.0262836	0.548079
ENSG00000204397.10	-0.353021	1.44792	5.16044	0.0263248	0.548079
ENSG00000105058.12	0.204115	4.36386	5.15995	0.0263317	0.548079
ENSG00000110169.12	0.201264	10.534	5.15878	0.0263481	0.548079
ENSG00000148308.18	0.24437	2.8792	5.15804	0.0263585	0.548079
ENSG00000166922.9	0.285967	3.07567	5.15801	0.0263589	0.548079
ENSG00000162627.17	-0.203864	2.91662	5.15675	0.0263767	0.548079
ENSG00000164124.11	-0.285098	1.97057	5.15598	0.0263874	0.548079
ENSG00000223989.1	0.287826	0.143084	5.15279	0.0264324	0.548079
ENSG00000138646.9	0.341142	3.8538	5.15215	0.0264562	0.548079
ENSG00000145386.11	-0.231036	0.939228	5.15075	0.0264613	0.548079
ENSG00000151466.12	-0.132742	3.8741	5.15043	0.0264657	0.548079
ENSG00000105707.15	0.320098	5.8704	5.14975	0.0264996	0.548319
ENSG00000105402.8	0.20718	4.34285	5.14518	0.0265399	0.548406
ENSG00000135698.10	-0.181738	2.28957	5.14459	0.0265483	0.548406
ENSG00000279344.1	0.153358	3.42812	5.1421	0.0265836	0.548581
ENSG00000060762.19	0.228793	6.62868	5.1378	0.0266447	0.548581
ENSG00000109586.12	-0.307175	2.04238	5.13278	0.0267162	0.548581
ENSG00000105701.16	0.378167	3.42665	5.13339	0.0267287	0.548581
ENSG00000163171.8	-0.280063	4.25858	5.13168	0.026735	0.548581
ENSG00000154767.15	0.123209	4.8596	5.12862	0.0267756	0.548581
ENSG00000168916.16	0.146389	4.06481	5.12652	0.0268056	0.548581
ENSG00000182957.16	0.128655	5.85299	5.12599	0.0268132	0.548581
ENSG00000170906.16	0.33807	2.40037	5.12462	0.0268328	0.548581
ENSG00000275426.1	-0.446976	-0.487214	5.12384	0.026844	0.548581
ENSG00000120549.19	0.132313	6.01646	5.12381	0.0268445	0.548581
ENSG00000129204.17	0.868037	1.37676	5.12961	0.0268523	0.548581
ENSG00000143374.18	0.185242	4.14244	5.12299	0.0268562	0.548581
ENSG00000166126.11	0.345161	2.88258	5.12228	0.0268687	0.548581
ENSG00000005075.16	0.391038	0.919041	5.11253	0.0270066	0.550938
ENSG00000236754.5	0.333102	2.45969	5.10879	0.0270607	0.551585
ENSG00000145244.12	-0.315836	0.485561	5.10683	0.027089	0.551706
ENSG00000175084.13	-1.54567	0.751255	5.11386	0.0271725	0.552272
ENSG00000157087.20	0.21488	5.80279	5.0986	0.0272083	0.552272
ENSG00000280411.1	1.03539	0.303992	5.10422	0.0272144	0.552272
ENSG00000116273.6	0.245214	2.62138	5.09444	0.027269	0.552272
ENSG00000100412.17	0.175797	5.08471	5.09406	0.0272744	0.552272
ENSG00000254979.5	0.247979	4.38674	5.09368	0.02728	0.552272
ENSG00000102119.12	0.270372	2.10084	5.09189	0.0273061	0.552272
ENSG00000266304.2	0.338596	0.393774	5.0902	0.0273309	0.552272
ENSG00000144579.8	0.300732	4.98464	5.08728	0.0273879	0.552272
ENSG00000138686.10	-0.218115	2.08593	5.08348	0.0274292	0.552272
ENSG00000129535.13	0.306347	0.821952	5.08286	0.0274383	0.552272
ENSG00000133111.4	-0.227537	1.71664	5.08156	0.0274574	0.552272
ENSG00000280202.1	-0.34233	-0.118368	5.07941	0.027489	0.552272
ENSG00000151572.18	-0.92621	-1.10673	5.07903	0.0274945	0.552272
ENSG00000112379.9	-0.407049	1.27419	5.07785	0.0275119	0.552272
ENSG00000116521.11	0.258192	2.49266	5.07676	0.027528	0.552272
ENSG00000235947.1	-0.391589	-0.398638	5.07554	0.027546	0.552272
ENSG00000101347.11	-0.251283	5.48796	5.07485	0.0275588	0.552272
ENSG00000181381.15	0.242338	5.63452	5.07454	0.0275606	0.552272
ENSG00000237978.6	-0.529681	-0.0865767	5.07422	0.0275654	0.552272
ENSG00000138448.13	-0.210297	6.03405	5.07161	0.0276039	0.552541
ENSG00000129566.13	-0.144223	4.78019	5.07027	0.0276237	0.552541
ENSG00000241878.12	0.199632	3.27437	5.06283	0.0277338	0.554294
ENSG00000165152.9	-0.343069	1.52073	5.05987	0.0277779	0.554724
ENSG00000213062.5	0.29844	3.49841	5.05811	0.0278045	0.554805
ENSG00000176974.21	0.207568	7.76775	5.05634	0.0278303	0.554871
ENSG00000151136.15	-0.432693	1.20982	5.05462	0.027856	0.554935
ENSG00000070413.20	0.237599	4.07646	5.05053	0.0279171	0.555701
ENSG00000176422.14	0.235934	6.88595	5.04799	0.027955	0.556007
ENSG00000291254.1	-0.586238	-0.988627	5.04579	0.0279879	0.556212
ENSG00000130717.13	0.1921	3.68809	5.04243	0.0280384	0.556488
ENSG00000289080.1	0.2926	3.22916	5.04185	0.028047	0.556488
ENSG00000164116.17	-0.269695	5.43507	5.04057	0.0280722	0.556539
ENSG00000127418.15	0.352747	4.04336	5.03544	0.028169	0.557784
ENSG00000270149.5	0.154267	4.72228	5.03093	0.0282116	0.557784
ENSG00000136235.17	-0.474425	4.36424	5.03565	0.0282274	0.557784
ENSG00000227155.7	-0.301491	0.534333	5.02911	0.0282391	0.557784
ENSG00000284686.1	0.277685	3.64338	5.02851	0.0282483	0.557784
ENSG00000143486.16	0.0961658	4.72644	5.02193	0.028348	0.557893
ENSG00000173480.11	-0.167855	4.74239	5.02164	0.0283525	0.557893
ENSG00000218313.1	-0.24329	1.1403	5.01919	0.0283896	0.557893
ENSG00000273154.3	0.431311	3.06386	5.02092	0.0283986	0.557893
ENSG00000186074.19	-0.384134	-0.247907	5.01838	0.028402	0.557893
ENSG00000272858.1	-0.459866	-0.513949	5.01366	0.0284739	0.557893
ENSG00000157379.14	0.204147	5.25865	5.0093	0.0285405	0.557893
ENSG00000154079.6	0.200374	1.84091	5.00871	0.0285496	0.557893
ENSG00000124839.13	0.259271	5.44004	5.00734	0.0285738	0.557893
ENSG00000237525.7	-0.541128	1.12831	5.00708	0.0285954	0.557893
ENSG00000115307.17	0.236211	5.12152	5.00267	0.0286422	0.557893
ENSG00000230953.2	0.187122	3.34465	5.0004	0.0286772	0.557893
ENSG00000091651.9	-0.516607	-0.908947	5.0003	0.0286787	0.557893
ENSG00000106605.11	-0.349219	1.61551	5.00008	0.0286819	0.557893
ENSG00000111801.16	-0.172503	4.54469	4.9993	0.0286941	0.557893
ENSG00000132744.8	0.466331	1.33655	4.99927	0.0286978	0.557893
ENSG00000232573.1	0.784245	-0.00420603	4.99745	0.0287579	0.557893
ENSG00000269353.1	1.14367	0.72223	5.00315	0.0287582	0.557893
ENSG00000264187.1	0.297838	1.58176	4.99451	0.0287678	0.557893
ENSG00000078124.13	-0.171894	4.10739	4.99374	0.0287798	0.557893
ENSG00000110002.16	-0.186218	2.87453	4.99248	0.0287991	0.557893
ENSG00000232457.4	0.512569	-0.771355	4.99019	0.0288345	0.557893
ENSG00000146776.15	0.188944	4.13101	4.9897	0.0288422	0.557893
ENSG00000160194.18	0.136114	4.74294	4.98798	0.0288689	0.557893
ENSG00000152402.11	-0.375811	4.42433	4.98976	0.0288916	0.557893
ENSG00000013297.12	-0.483929	0.859018	4.98561	0.0289089	0.557893
ENSG00000227953.7	0.275172	2.74366	4.98227	0.0289574	0.557893
ENSG00000235665.6	-0.423354	-0.644127	4.98104	0.0289765	0.557893
ENSG00000139531.13	0.205317	5.29596	4.97971	0.0289973	0.557893
ENSG00000261189.3	0.384015	-0.0683661	4.97845	0.0290168	0.557893
ENSG00000272625.1	0.204066	1.61078	4.97583	0.0290576	0.557893
ENSG00000169919.17	0.150207	5.37801	4.97341	0.0290954	0.557893
ENSG00000291234.1	0.476627	0.297309	4.97254	0.0291089	0.557893
ENSG00000260808.1	0.313848	0.347683	4.97055	0.0291402	0.557893
ENSG00000120158.12	0.250345	5.60861	4.96726	0.0291932	0.557893
ENSG00000170291.16	0.183556	3.07838	4.96501	0.029227	0.557893
ENSG00000115946.8	-0.188631	2.53777	4.96495	0.0292278	0.557893
ENSG00000213886.4	-0.642449	1.98322	4.96828	0.0292481	0.557893
ENSG00000235111.1	-0.517603	0.0165369	4.96063	0.0292957	0.557893
ENSG00000119514.7	-0.662092	-0.585446	4.96011	0.029304	0.557893
ENSG00000269944.1	-0.949377	-1.43362	4.95884	0.0293239	0.557893
ENSG00000172731.15	0.241987	2.94641	4.95575	0.0293727	0.557893
ENSG00000184897.7	0.45972	0.154614	4.95316	0.0294135	0.557893
ENSG00000006757.12	0.22189	3.83451	4.95096	0.0294483	0.557893
ENSG00000197568.15	0.229977	0.865688	4.95084	0.0294502	0.557893
ENSG00000236107.10	0.307753	3.47935	4.9503	0.0294621	0.557893
ENSG00000159200.18	0.286302	5.62228	4.94716	0.0295199	0.557893
ENSG00000112367.12	-0.140829	4.5546	4.94594	0.0295278	0.557893
ENSG00000103591.13	-0.159532	3.79987	4.94547	0.0295354	0.557893
ENSG00000205885.8	0.176796	5.24014	4.94429	0.029554	0.557893
ENSG00000283828.1	0.227616	1.57831	4.94335	0.0295689	0.557893
ENSG00000272812.1	-0.407983	-0.290043	4.94224	0.0295867	0.557893
ENSG00000081320.11	-0.353824	3.74014	4.94383	0.029587	0.557893
ENSG00000162892.16	-0.455211	-0.942697	4.93936	0.0296325	0.557893
ENSG00000214814.7	-1.12343	-1.41123	4.93786	0.0296586	0.557893
ENSG00000289161.2	0.287882	1.62744	4.93619	0.0296829	0.557893
ENSG00000174013.8	-0.162514	3.07818	4.93488	0.029704	0.557893
ENSG00000185774.16	-0.259026	0.695365	4.93119	0.0297629	0.557893
ENSG00000115486.13	0.127932	7.80388	4.93111	0.0297641	0.557893
ENSG00000250479.9	0.28692	3.88197	4.93123	0.0297655	0.557893
ENSG00000290710.1	-0.66276	0.246318	4.93095	0.0297938	0.557893
ENSG00000241973.11	0.161887	5.64426	4.92876	0.0298018	0.557893
ENSG00000162104.10	0.174303	4.79518	4.92804	0.0298134	0.557893
ENSG00000064225.13	0.23586	5.91371	4.92731	0.0298251	0.557893
ENSG00000230530.2	0.186255	4.24964	4.92719	0.029827	0.557893
ENSG00000267675.1	0.53468	1.29801	4.92795	0.0298313	0.557893
ENSG00000213639.11	-0.173652	6.59048	4.92359	0.0298848	0.557893
ENSG00000182504.12	-0.156775	3.24273	4.92348	0.0298866	0.557893
ENSG00000065911.13	-0.332309	1.87097	4.9232	0.029891	0.557893
ENSG00000230550.2	0.376305	2.72522	4.92189	0.0299182	0.557893
ENSG00000065054.14	0.457606	3.4599	4.92314	0.0299492	0.557893
ENSG00000101193.8	0.143882	4.98654	4.91923	0.029955	0.557893
ENSG00000285928.1	-0.345752	-0.333354	4.91791	0.0299761	0.557893
ENSG00000165323.16	-0.485168	2.51016	4.91996	0.0299842	0.557893
ENSG00000175471.20	-0.229244	2.99327	4.91605	0.0300062	0.557893
ENSG00000287920.1	-0.293625	1.39776	4.91482	0.0300261	0.557893
ENSG00000109805.10	-0.213585	1.54049	4.91397	0.0300398	0.557893
ENSG00000102870.6	0.143201	3.41912	4.91379	0.0300428	0.557893
ENSG00000138160.7	-0.239886	1.57342	4.90875	0.0301244	0.557893
ENSG00000162704.16	-0.178659	5.12134	4.90535	0.0301795	0.557893
ENSG00000134262.13	-0.14152	2.95344	4.9052	0.030182	0.557893
ENSG00000260310.1	0.825913	-1.33252	4.90392	0.0302028	0.557893
ENSG00000125520.14	0.317344	3.54738	4.9026	0.0302301	0.557893
ENSG00000130813.18	0.203464	5.21696	4.90174	0.0302381	0.557893
ENSG00000136997.22	0.444134	1.40425	4.90044	0.0302609	0.557893
ENSG00000164251.5	-0.35909	2.26906	4.89952	0.0302742	0.557893
ENSG00000258504.2	0.319286	0.272204	4.89814	0.0302969	0.557893
ENSG00000185499.17	-1.2506	-0.275466	4.90243	0.0303437	0.557893
ENSG00000282692.1	0.437173	-0.250588	4.89508	0.0303468	0.557893
ENSG00000124257.7	0.351474	0.0819832	4.89293	0.0303819	0.557893
ENSG00000272143.2	0.381114	1.16666	4.89289	0.0303826	0.557893
ENSG00000163406.11	-0.302486	1.97808	4.88929	0.0304414	0.557893
ENSG00000079385.23	0.169959	5.23572	4.88729	0.0304743	0.557893
ENSG00000252010.1	-0.621236	7.36347	4.89594	0.0304746	0.557893
ENSG00000168014.18	-0.12457	4.49218	4.88673	0.0304836	0.557893
ENSG00000264853.1	-0.192338	1.88573	4.88579	0.030499	0.557893
ENSG00000229808.1	0.385963	0.981759	4.88315	0.0305423	0.557893
ENSG00000101493.11	0.153966	4.0105	4.882	0.0305612	0.557893
ENSG00000118689.15	0.191688	5.74803	4.88143	0.0305707	0.557893
ENSG00000147576.17	0.217471	5.31076	4.88142	0.0305708	0.557893
ENSG00000002587.10	-0.361362	0.162101	4.87958	0.0306012	0.557893
ENSG00000151631.8	0.289886	3.67417	4.87926	0.030608	0.557893
ENSG00000253313.6	0.398098	0.207657	4.87847	0.0306194	0.557893
ENSG00000111678.11	0.379291	1.54549	4.8782	0.0306239	0.557893
ENSG00000235033.7	0.233379	2.22381	4.87659	0.0306505	0.557893
ENSG00000114744.9	-0.163047	3.62804	4.87567	0.0306657	0.557893
ENSG00000118260.15	-0.119371	5.51247	4.87106	0.030742	0.557893
ENSG00000244470.2	1.03105	1.12374	4.87771	0.0307559	0.557893
ENSG00000116675.16	-0.367802	0.519338	4.86979	0.030763	0.557893
ENSG00000196998.19	0.182534	3.46106	4.86859	0.0307829	0.557893
ENSG00000151725.12	-0.248033	1.55461	4.8685	0.0307844	0.557893
ENSG00000136942.15	0.336896	4.77295	4.86939	0.0308091	0.557893
ENSG00000285679.2	0.2752	2.20693	4.86671	0.030814	0.557893
ENSG00000232677.11	-0.342254	1.89561	4.86533	0.030837	0.557899
ENSG00000100478.16	0.10832	4.64894	4.86106	0.030908	0.558772
ENSG00000112214.11	-0.93186	0.361667	4.86476	0.0309406	0.558901
ENSG00000138069.18	-0.141433	5.94055	4.8568	0.0309791	0.558901
ENSG00000230872.2	-0.275142	1.17795	4.85656	0.0309832	0.558901
ENSG00000204386.12	0.165435	3.84249	4.85166	0.0310651	0.559968
ENSG00000164406.8	-0.301449	6.15626	4.84891	0.0311338	0.560122
ENSG00000168792.5	0.190737	4.82227	4.84735	0.0311374	0.560122
ENSG00000217648.1	0.170994	2.49164	4.84688	0.0311452	0.560122
ENSG00000248885.1	-0.296085	0.23634	4.84478	0.0311805	0.560122
ENSG00000125648.15	0.249117	4.25575	4.84202	0.031227	0.560122
ENSG00000173085.15	-0.209708	2.86923	4.84131	0.031239	0.560122
ENSG00000173198.6	-0.396672	1.06651	4.83801	0.0312947	0.560122
ENSG00000134760.6	0.311379	5.17751	4.83706	0.0313366	0.560122
ENSG00000163093.12	-0.195007	1.02528	4.83549	0.0313373	0.560122
ENSG00000144290.17	-0.543428	0.857348	4.83536	0.0313557	0.560122
ENSG00000083807.10	0.232279	7.26928	4.83438	0.031356	0.560122
ENSG00000288782.1	-1.20594	-1.94123	4.83299	0.0313795	0.560122
ENSG00000104522.16	0.295963	2.54653	4.83043	0.031423	0.560122
ENSG00000143226.16	-0.377344	2.56108	4.82888	0.0314554	0.560122
ENSG00000271646.1	0.252241	1.08864	4.82821	0.0314605	0.560122
ENSG00000167107.13	0.19995	5.3376	4.82789	0.0314661	0.560122
ENSG00000153814.13	-0.211233	3.93902	4.82715	0.0314785	0.560122
ENSG00000271425.9	0.180619	5.12255	4.82688	0.0314831	0.560122
ENSG00000099840.14	0.39324	-0.407443	4.82484	0.0315179	0.560336
ENSG00000196741.5	-0.317661	-0.338583	4.82303	0.0315487	0.560479
ENSG00000204528.3	0.586925	-0.636331	4.82168	0.0315717	0.560482
ENSG00000262209.3	0.311651	1.71007	4.81981	0.0316035	0.560644
ENSG00000244720.1	-0.595687	-0.790771	4.81809	0.0316329	0.560761
ENSG00000196876.19	0.177861	5.48526	4.81649	0.0316603	0.560843
ENSG00000180596.8	0.211013	3.64624	4.81442	0.0316956	0.560943
ENSG00000140525.20	-0.153874	3.0243	4.81232	0.0317316	0.560943
ENSG00000204583.10	0.648078	0.00855857	4.81274	0.0317343	0.560943
ENSG00000275778.3	0.215266	1.30601	4.80801	0.0318056	0.561543
ENSG00000148702.15	0.210606	8.45053	4.80753	0.0318138	0.561543
ENSG00000011638.11	-0.442846	0.664833	4.80473	0.0318619	0.561589
ENSG00000290988.1	-0.432579	-0.111907	4.80341	0.0318847	0.561589
ENSG00000142188.17	-0.15223	4.77809	4.8034	0.0318849	0.561589
ENSG00000105559.13	0.345775	2.15907	4.80118	0.0319231	0.561861
ENSG00000244491.1	0.301194	1.1324	4.79647	0.0320045	0.56239
ENSG00000185947.15	-0.185221	3.05823	4.79576	0.0320167	0.56239
ENSG00000267057.6	1.48337	-0.643034	4.79799	0.0320676	0.56239
ENSG00000105722.10	0.298597	2.1331	4.79216	0.0320791	0.56239
ENSG00000261093.1	0.295633	1.58841	4.79141	0.0320921	0.56239
ENSG00000136167.15	-0.327444	5.71372	4.79257	0.0321139	0.56239
ENSG00000070404.10	-0.521998	1.26663	4.79134	0.032116	0.56239
ENSG00000250909.1	0.169778	1.26488	4.78874	0.0321384	0.56239
ENSG00000065485.20	0.14852	5.84706	4.78489	0.0322053	0.56239
ENSG00000143569.19	0.0969201	5.64144	4.78352	0.0322293	0.56239
ENSG00000268895.6	0.36107	4.83949	4.78374	0.0322759	0.56239
ENSG00000240291.1	0.337594	3.76	4.7811	0.0322912	0.56239
ENSG00000267391.7	0.200004	9.03945	4.77953	0.0322988	0.56239
ENSG00000121417.14	-0.160793	3.13318	4.77882	0.0323112	0.56239
ENSG00000205810.9	-0.525657	-0.913868	4.77807	0.0323243	0.56239
ENSG00000166347.19	0.187864	8.51842	4.77748	0.0323347	0.56239
ENSG00000279092.1	-0.468721	-0.773917	4.77709	0.0323415	0.56239
ENSG00000246022.4	0.307067	0.881948	4.77237	0.0324241	0.563052
ENSG00000196422.11	0.251406	2.833	4.77078	0.0324519	0.563052
ENSG00000161944.17	0.212108	6.89833	4.7699	0.0324674	0.563052
ENSG00000198732.11	0.200901	5.65844	4.76591	0.0325377	0.563052
ENSG00000249835.2	-0.520359	-0.812451	4.76423	0.0325672	0.563052
ENSG00000134324.12	0.169932	5.35597	4.7638	0.0325747	0.563052
ENSG00000114737.16	0.630926	3.11067	4.76845	0.0326072	0.563052
ENSG00000176273.15	-0.234404	2.20468	4.7599	0.0326435	0.563052
ENSG00000248373.7	1.01435	2.2603	4.7673	0.032679	0.563052
ENSG00000099219.15	-0.112068	5.14387	4.75629	0.0327074	0.563052
ENSG00000179604.10	0.198985	3.78369	4.75604	0.0327119	0.563052
ENSG00000243550.3	-0.550794	-0.762918	4.75599	0.0327127	0.563052
ENSG00000130147.16	0.219007	4.31276	4.75595	0.0327135	0.563052
ENSG00000278829.1	-0.275373	0.963948	4.75434	0.0327419	0.563052
ENSG00000076003.5	-0.268661	2.56292	4.75297	0.0327663	0.563052
ENSG00000131951.12	-0.327315	2.74106	4.75273	0.032771	0.563052
ENSG00000140297.13	-0.773111	-0.763004	4.75186	0.0327862	0.563052
ENSG00000260244.1	-0.315997	2.23104	4.74999	0.0328191	0.563052
ENSG00000270659.2	-0.433816	-0.768595	4.74956	0.0328268	0.563052
ENSG00000110934.13	-0.306774	2.83989	4.74899	0.0328369	0.563052
ENSG00000261573.1	-0.401051	0.138669	4.74717	0.0328693	0.563113
ENSG00000133935.7	0.346987	4.53337	4.74834	0.0328895	0.563113
ENSG00000100242.16	0.259367	5.32986	4.74523	0.0329091	0.563113
ENSG00000239713.9	-0.287226	1.83193	4.73948	0.0330063	0.563447
ENSG00000286193.3	-0.352032	-0.433736	4.73907	0.0330138	0.563447
ENSG00000288645.1	0.259114	1.61599	4.73906	0.0330138	0.563447
ENSG00000081026.19	0.124168	5.69012	4.73772	0.0330379	0.563447
ENSG00000119333.12	0.300011	1.84372	4.73743	0.033043	0.563447
ENSG00000149743.14	0.26253	2.04517	4.73236	0.033134	0.564116
ENSG00000108107.15	0.268788	3.97334	4.73078	0.0331629	0.564116
ENSG00000123870.11	-0.247799	1.02383	4.72822	0.0332084	0.564116
ENSG00000107099.18	-0.251561	5.03072	4.72808	0.0332142	0.564116
ENSG00000225972.1	2.14334	3.05949	4.74079	0.0332249	0.564116
ENSG00000032742.18	0.162738	4.89224	4.72433	0.0332784	0.564116
ENSG00000136828.19	-0.254076	2.29063	4.72348	0.0332936	0.564116
ENSG00000250566.1	0.89316	-1.05083	4.71981	0.03336	0.564116
ENSG00000132437.18	0.227389	4.66787	4.71834	0.0333866	0.564116
ENSG00000142273.13	0.398723	1.19732	4.71814	0.0333901	0.564116
ENSG00000188833.10	0.503836	0.315435	4.71762	0.0333996	0.564116
ENSG00000130313.7	0.319754	2.08016	4.71737	0.0334042	0.564116
ENSG00000277147.9	0.330817	1.5578	4.71698	0.0334112	0.564116
ENSG00000110090.13	0.24198	7.1505	4.71495	0.033448	0.564116
ENSG00000125818.18	0.108425	5.68732	4.7143	0.0334597	0.564116
ENSG00000128185.10	0.46265	1.84622	4.71393	0.0334784	0.564116
ENSG00000136305.12	0.272064	5.70807	4.71382	0.0334786	0.564116
ENSG00000146678.10	1.08725	6.63872	4.72022	0.0335708	0.564116
ENSG00000237737.6	-0.3629	0.159354	4.7056	0.0336178	0.564116
ENSG00000274265.5	-0.187353	4.22648	4.70466	0.033635	0.564116
ENSG00000141979.4	0.322603	0.197395	4.70074	0.0337067	0.564116
ENSG00000112414.15	0.181603	7.99885	4.69854	0.0337468	0.564116
ENSG00000162409.12	-0.33319	3.71228	4.699	0.0337607	0.564116
ENSG00000250056.8	0.23746	6.13996	4.6974	0.0337678	0.564116
ENSG00000262732.1	-0.176108	1.27784	4.69722	0.033771	0.564116
ENSG00000135749.19	-0.331359	2.33641	4.69658	0.0337827	0.564116
ENSG00000089157.16	0.251184	7.47184	4.69523	0.0338076	0.564116
ENSG00000070882.13	-0.264171	2.52111	4.69466	0.0338179	0.564116
ENSG00000145569.6	-0.298859	2.10968	4.69444	0.0338219	0.564116
ENSG00000198453.15	-0.238314	3.13643	4.6935	0.0338393	0.564116
ENSG00000155363.19	0.200982	5.05455	4.69273	0.0338534	0.564116
ENSG00000204604.13	-0.318942	2.37552	4.6915	0.033876	0.564116
ENSG00000256195.3	0.530927	-0.690869	4.69085	0.0338879	0.564116
ENSG00000198483.13	0.354953	0.197541	4.68836	0.0339338	0.564116
ENSG00000169100.14	0.295823	1.39684	4.68694	0.0339599	0.564116
ENSG00000169100.14_PAR_Y	0.295823	1.39684	4.68694	0.0339599	0.564116
ENSG00000099937.11	0.194547	9.02847	4.68672	0.033964	0.564116
ENSG00000077420.16	-0.296755	4.27218	4.68699	0.0339728	0.564116
ENSG00000165060.15	0.158622	4.31398	4.68427	0.0340091	0.564116
ENSG00000156453.14	0.210063	4.71798	4.68382	0.0340174	0.564116
ENSG00000104129.10	0.204292	3.44831	4.68303	0.034032	0.564116
ENSG00000154721.15	-0.207126	3.17279	4.68167	0.0340572	0.564116
ENSG00000130714.19	0.142794	3.87719	4.67912	0.0341044	0.564116
ENSG00000162735.19	0.167302	6.10796	4.67908	0.034105	0.564116
ENSG00000167900.12	0.420223	-0.410767	4.67864	0.0341132	0.564116
ENSG00000106927.12	0.232722	10.9289	4.67649	0.034153	0.564256
ENSG00000280778.1	0.229579	0.915383	4.67571	0.0341675	0.564256
ENSG00000271395.2	1.10142	-1.31695	4.67416	0.0341963	0.564354
ENSG00000117859.19	0.153841	6.83253	4.66971	0.034279	0.564391
ENSG00000048392.13	-0.193328	4.43431	4.6694	0.0342847	0.564391
ENSG00000156970.13	-0.446872	-0.698675	4.6688	0.0342958	0.564391
ENSG00000092470.12	-0.257392	0.891154	4.66641	0.0343405	0.564391
ENSG00000229851.1	0.262527	3.56253	4.6656	0.0343555	0.564391
ENSG00000115109.14	0.149614	7.12715	4.66524	0.0343624	0.564391
ENSG00000236318.2	-0.459498	-0.574855	4.66482	0.0343701	0.564391
ENSG00000124588.22	0.199261	4.57828	4.66219	0.0344192	0.564391
ENSG00000160741.17	0.203932	3.20428	4.66205	0.0344219	0.564391
ENSG00000149548.15	-0.287342	2.46072	4.66173	0.0344278	0.564391
ENSG00000221890.6	-0.985707	1.56341	4.66783	0.0344691	0.564519
ENSG00000072401.15	-0.20205	2.48704	4.65887	0.0344814	0.564519
ENSG00000170608.3	0.273604	3.88087	4.65614	0.0345339	0.564651
ENSG00000075391.18	-0.169716	4.9081	4.65497	0.0345544	0.564651
ENSG00000254186.3	0.315059	1.08976	4.65125	0.0346244	0.564651
ENSG00000133460.20	-0.194025	2.79398	4.65082	0.0346325	0.564651
ENSG00000139344.8	0.339036	5.98244	4.65249	0.0346466	0.564651
ENSG00000103064.15	-0.152978	3.23521	4.64955	0.0346564	0.564651
ENSG00000213793.6	-0.352951	1.42997	4.64853	0.0346756	0.564651
ENSG00000154589.7	-0.478452	1.01593	4.64876	0.0346778	0.564651
ENSG00000100296.14	0.107114	5.08437	4.64745	0.0346959	0.564651
ENSG00000290394.1	0.518691	-0.795234	4.64481	0.0347458	0.564912
ENSG00000100065.15	0.388624	1.80914	4.64173	0.0348039	0.564912
ENSG00000214826.5	-0.526314	0.215996	4.64017	0.034837	0.564912
ENSG00000113742.14	0.346045	6.79782	4.64002	0.034879	0.564912
ENSG00000170464.10	-0.308573	1.20073	4.63734	0.0348872	0.564912
ENSG00000272020.1	0.44632	0.502087	4.63661	0.034901	0.564912
ENSG00000078687.18	0.139284	4.80882	4.6365	0.034903	0.564912
ENSG00000161653.11	0.314533	3.38406	4.63603	0.0349177	0.564912
ENSG00000197429.11	-0.16186	3.71159	4.63569	0.0349184	0.564912
ENSG00000213366.13	0.378407	3.99685	4.63565	0.0349651	0.565231
ENSG00000072571.20	-0.383396	0.156819	4.63011	0.0350246	0.565231
ENSG00000129534.14	-0.177693	4.02274	4.62947	0.0350368	0.565231
ENSG00000169429.12	-0.675509	-1.01775	4.62872	0.035051	0.565231
ENSG00000290851.1	0.285295	4.53964	4.62924	0.0350529	0.565231
ENSG00000128886.12	-0.188807	0.682108	4.62719	0.0350803	0.565302
ENSG00000015171.21	-0.0997215	6.0705	4.62468	0.0351282	0.565457
ENSG00000156504.17	-0.159235	3.54537	4.62428	0.0351358	0.565457
ENSG00000169813.17	0.150715	5.88177	4.61971	0.0352233	0.566494
ENSG00000159921.20	0.169363	7.63637	4.61632	0.0352882	0.567168
ENSG00000196535.20	0.218151	6.8614	4.61397	0.0353334	0.567226
ENSG00000256028.2	0.285181	3.12153	4.61374	0.0353379	0.567226
ENSG00000173320.12	-0.218569	3.86208	4.61066	0.0353971	0.567739
ENSG00000198879.13	-0.232213	3.32068	4.60829	0.0354428	0.567739
ENSG00000072736.19	0.131286	6.07097	4.60533	0.0355	0.567739
ENSG00000114650.21	0.21055	5.56199	4.60447	0.0355165	0.567739
ENSG00000237190.4	0.1562	2.09322	4.60411	0.0355235	0.567739
ENSG00000111077.18	0.256607	5.47003	4.60353	0.0355405	0.567739
ENSG00000253873.6	0.189188	2.18122	4.60275	0.0355499	0.567739
ENSG00000225117.2	-1.38937	-1.55641	4.60374	0.0355543	0.567739
ENSG00000129925.11	0.355747	2.28922	4.59739	0.0356537	0.568679
ENSG00000228302.2	0.153007	1.25864	4.59596	0.0356814	0.568679
ENSG00000211456.14	-0.112951	5.71832	4.59521	0.0356961	0.568679
ENSG00000245680.11	-0.178865	3.67206	4.59472	0.0357056	0.568679
ENSG00000105438.9	0.186158	4.56781	4.59326	0.035734	0.568718
ENSG00000242265.6	-0.669122	4.347	4.60032	0.0357752	0.568718
ENSG00000173391.9	-0.635563	-0.718847	4.58913	0.0358144	0.568718
ENSG00000280198.1	0.228566	0.0284006	4.58447	0.0359054	0.568718
ENSG00000248896.3	-0.236234	0.717901	4.58404	0.0359138	0.568718
ENSG00000125730.18	0.193817	13.2405	4.58402	0.0359143	0.568718
ENSG00000196943.14	0.215875	6.14586	4.58384	0.0359177	0.568718
ENSG00000204634.13	0.179832	5.29307	4.5824	0.035946	0.568718
ENSG00000148719.16	0.180831	4.00419	4.58169	0.0359599	0.568718
ENSG00000286221.1	0.253908	0.417019	4.58136	0.0359664	0.568718
ENSG00000106384.12	0.418021	2.41728	4.58005	0.0360068	0.568718
ENSG00000120262.10	-0.252042	1.18845	4.5774	0.036044	0.568718
ENSG00000284196.3	0.226681	3.33431	4.57675	0.0360568	0.568718
ENSG00000103502.14	0.211405	3.46787	4.57622	0.0360672	0.568718
ENSG00000161395.14	0.243234	3.12977	4.57459	0.0360992	0.568718
ENSG00000072682.20	-0.213463	2.83141	4.57335	0.0361236	0.568718
ENSG00000175175.6	0.360322	1.66759	4.57286	0.0361334	0.568718
ENSG00000182196.14	0.316876	2.79694	4.57128	0.0361644	0.568718
ENSG00000258796.1	0.418099	0.281297	4.56968	0.036196	0.568718
ENSG00000101439.9	0.353208	4.90372	4.56942	0.0362542	0.568718
ENSG00000112118.20	-0.146761	3.41042	4.56572	0.0362743	0.568718
ENSG00000179761.12	0.194917	7.93585	4.56527	0.036283	0.568718
ENSG00000157240.4	-0.260089	2.48066	4.56417	0.036305	0.568718
ENSG00000236804.1	-0.522091	-0.913289	4.5633	0.036322	0.568718
ENSG00000101138.12	0.121342	3.91679	4.56301	0.0363279	0.568718
ENSG00000090512.12	0.25695	6.41981	4.56318	0.0363283	0.568718
ENSG00000264578.1	0.193725	1.33658	4.56174	0.036353	0.568718
ENSG00000240057.8	-0.440688	-0.552995	4.56165	0.0363547	0.568718
ENSG00000285901.2	-0.312177	0.564418	4.55953	0.0363967	0.569014
ENSG00000265261.1	-0.238016	0.248367	4.55813	0.0364247	0.569089
ENSG00000135423.13	0.279946	6.30773	4.55734	0.0364526	0.569165
ENSG00000104915.15	0.295062	2.31152	4.55005	0.0365855	0.570261
ENSG00000143552.10	-0.391341	0.993213	4.54893	0.0366078	0.570261
ENSG00000172216.6	0.262403	3.42286	4.54725	0.0366414	0.570261
ENSG00000183562.3	-0.192431	2.46545	4.54578	0.0366707	0.570261
ENSG00000149231.16	-0.215272	5.79013	4.5454	0.0366783	0.570261
ENSG00000289346.1	0.226302	2.01891	4.5423	0.0367405	0.570261
ENSG00000147140.17	0.112427	6.71248	4.54227	0.0367411	0.570261
ENSG00000148082.10	-0.274504	0.374444	4.54164	0.0367538	0.570261
ENSG00000169075.7	-0.272322	0.875378	4.54106	0.0367654	0.570261
ENSG00000110046.13	0.344143	3.4537	4.54002	0.0368067	0.570261
ENSG00000197461.13	-0.422824	0.879083	4.5379	0.0368288	0.570261
ENSG00000198346.11	-0.283999	1.89915	4.5375	0.0368369	0.570261
ENSG00000267444.1	0.318024	1.83075	4.53623	0.0368625	0.570261
ENSG00000042753.12	0.233803	2.86323	4.53554	0.0368762	0.570261
ENSG00000135447.17	0.309965	5.43411	4.53715	0.0368799	0.570261
ENSG00000117475.14	-0.126144	4.01892	4.53381	0.036911	0.570261
ENSG00000227028.6	-0.268154	1.7826	4.53354	0.0369165	0.570261
ENSG00000197114.12	0.377538	3.1078	4.53144	0.036983	0.570647
ENSG00000230946.3	-0.260414	0.356975	4.53	0.0369879	0.570647
ENSG00000174903.16	0.308217	3.39193	4.52835	0.0370257	0.570873
ENSG00000279166.1	-0.276156	3.40077	4.52616	0.0370656	0.571089
ENSG00000142089.17	0.290241	5.80913	4.52633	0.0370861	0.571089
ENSG00000173917.11	-0.377024	-0.49895	4.52355	0.0371185	0.57123
ENSG00000261668.1	-0.267742	0.673252	4.52051	0.0371802	0.571823
ENSG00000204524.7	-0.10181	4.47126	4.51658	0.0372601	0.57246
ENSG00000099769.6	0.569843	1.39059	4.51767	0.0372802	0.57246
ENSG00000142627.13	0.455468	2.25807	4.51531	0.03731	0.57246
ENSG00000047621.12	-0.141603	3.3921	4.51302	0.0373326	0.57246
ENSG00000176749.9	-0.345231	0.099389	4.51222	0.0373489	0.57246
ENSG00000276070.5	-0.816425	-0.546565	4.51232	0.0373699	0.57246
ENSG00000290945.1	-0.279049	0.734368	4.50783	0.0374386	0.57246
ENSG00000232398.1	-0.415917	0.458335	4.50783	0.0374386	0.57246
ENSG00000053371.13	0.225074	3.78275	4.50702	0.0374552	0.57246
ENSG00000119711.13	0.262172	8.90449	4.50585	0.0374792	0.57246
ENSG00000248206.2	-0.386003	0.279817	4.50519	0.0374926	0.57246
ENSG00000255339.6	0.161023	3.14322	4.50442	0.0375085	0.57246
ENSG00000291130.1	-0.328641	0.503487	4.5034	0.0375293	0.57246
ENSG00000271503.6	-0.412571	2.19688	4.50231	0.037564	0.57246
ENSG00000164989.17	-0.200917	2.60947	4.5014	0.0375704	0.57246
ENSG00000287967.1	0.391989	0.748688	4.49739	0.0376529	0.573362
ENSG00000162496.9	0.224001	5.88364	4.4956	0.0376896	0.573495
ENSG00000225442.2	0.318073	0.147396	4.4947	0.0377081	0.573495
ENSG00000165795.25	0.178291	7.39912	4.49079	0.0377888	0.574016
ENSG00000254263.1	-0.336778	-0.337509	4.48817	0.0378431	0.574016
ENSG00000105229.7	0.258078	1.5195	4.48793	0.0378481	0.574016
ENSG00000125384.7	-0.402285	0.0114449	4.48706	0.0378661	0.574016
ENSG00000178057.15	0.335214	2.45076	4.48589	0.0378902	0.574016
ENSG00000141101.13	0.180841	2.39686	4.48542	0.0379001	0.574016
ENSG00000230838.2	-0.569182	0.309097	4.48583	0.0379056	0.574016
ENSG00000136877.15	0.261151	4.03161	4.4809	0.0379949	0.575015
ENSG00000100749.9	-0.15478	3.49852	4.47842	0.0380455	0.575228
ENSG00000134802.18	0.167534	5.63676	4.47713	0.0380722	0.575228
ENSG00000185565.12	-0.675202	1.10142	4.47923	0.0381001	0.575228
ENSG00000291093.1	-0.0976364	4.98902	4.47516	0.0381133	0.575228
ENSG00000167985.7	0.104461	2.81259	4.47456	0.0381259	0.575228
ENSG00000198951.12	0.197797	4.23486	4.47253	0.0381682	0.575514
ENSG00000160285.15	0.414525	5.75453	4.47061	0.0382953	0.576832
ENSG00000150722.11	0.280473	3.00299	4.46477	0.0383306	0.576832
ENSG00000124217.5	0.153007	2.00678	4.46098	0.0384103	0.576832
ENSG00000143499.14	-0.12635	4.59737	4.46097	0.0384105	0.576832
ENSG00000227306.1	-0.685481	1.61512	4.46495	0.038414	0.576832
ENSG00000245275.9	-0.18443	2.59342	4.45973	0.0384365	0.576832
ENSG00000229623.1	-0.298388	0.163575	4.45874	0.0384575	0.576832
ENSG00000233828.5	-1.02206	-1.83412	4.45695	0.038495	0.576832
ENSG00000145050.19	-0.394442	4.28179	4.45938	0.0385143	0.576832
ENSG00000264016.3	0.183413	2.15515	4.45558	0.0385241	0.576832
ENSG00000228830.1	0.207075	3.11137	4.45523	0.0385314	0.576832
ENSG00000136802.12	0.220024	4.66743	4.45498	0.0385367	0.576832
ENSG00000172354.10	0.302666	2.82275	4.45205	0.0385985	0.577406
ENSG00000260063.1	0.368657	-0.672469	4.44817	0.0386806	0.577504
ENSG00000132635.17	0.308654	2.88618	4.4471	0.0387033	0.577504
ENSG00000036828.17	-0.792893	0.742994	4.45052	0.0387232	0.577504
ENSG00000258405.11	-0.427441	-0.348227	4.44527	0.0387421	0.577504
ENSG00000115255.12	0.293558	4.25955	4.44556	0.0387493	0.577504
ENSG00000228971.4	-1.0194	-1.17445	4.44415	0.0387726	0.577504
ENSG00000015532.10	0.234455	2.43314	4.44302	0.03879	0.577504
ENSG00000273734.1	0.397932	0.592218	4.44289	0.0387927	0.577504
ENSG00000236320.4	-0.244271	0.691311	4.44097	0.0388334	0.577762
ENSG00000173040.13	-0.429311	1.14961	4.43838	0.0388917	0.578184
ENSG00000241120.1	0.276833	-0.120045	4.43607	0.0389379	0.578184
ENSG00000165915.14	0.358868	1.4426	4.43545	0.0389511	0.578184
ENSG00000149923.14	0.284221	3.106	4.43523	0.0389558	0.578184
ENSG00000215548.2	-0.686499	-0.241666	4.4343	0.0389951	0.57842
ENSG00000179344.17	-0.563898	3.70393	4.43707	0.0390487	0.578583
ENSG00000290242.1	0.856466	0.0124397	4.43239	0.0390794	0.578583
ENSG00000109861.17	-0.218893	5.24073	4.42817	0.0391069	0.578583
ENSG00000095383.20	0.3042	2.28517	4.42733	0.0391248	0.578583
ENSG00000117308.15	0.285506	3.52072	4.42734	0.0391278	0.578583
ENSG00000183742.13	-0.402949	1.45474	4.42635	0.0391471	0.578583
ENSG00000185883.12	0.353224	0.603174	4.41948	0.0392935	0.580398
ENSG00000074755.15	0.102986	6.33278	4.4169	0.0393492	0.580833
ENSG00000166263.13	-0.161108	3.83149	4.41532	0.0393833	0.580833
ENSG00000279218.1	0.299857	3.01487	4.41005	0.0394974	0.580833
ENSG00000225423.1	0.253019	0.524327	4.40958	0.0395076	0.580833
ENSG00000197448.14	0.15518	6.90718	4.40936	0.0395124	0.580833
ENSG00000115526.11	-0.420553	-0.180038	4.40906	0.0395188	0.580833
ENSG00000171587.15	0.335777	0.386305	4.40774	0.0395474	0.580833
ENSG00000185222.10	-0.288315	1.90135	4.40762	0.0395501	0.580833
ENSG00000231806.4	0.192031	5.58194	4.40395	0.0396298	0.580833
ENSG00000139899.11	-0.513598	1.80149	4.40514	0.0396477	0.580833
ENSG00000198670.12	0.315519	7.65402	4.40398	0.0396522	0.580833
ENSG00000143575.16	0.172876	4.72357	4.40108	0.0396921	0.580833
ENSG00000101940.18	0.300841	2.82873	4.39524	0.0398196	0.580833
ENSG00000021574.14	-0.142449	4.50066	4.39309	0.0398667	0.580833
ENSG00000182220.15	-0.153	5.36333	4.39244	0.0398809	0.580833
ENSG00000168807.17	-0.16015	4.49242	4.39207	0.0398891	0.580833
ENSG00000146038.12	-0.415679	2.62833	4.39205	0.0399206	0.580833
ENSG00000090889.12	-0.600869	-0.590402	4.39039	0.0399258	0.580833
ENSG00000185477.5	-0.280519	4.00441	4.39014	0.0399381	0.580833
ENSG00000160685.14	0.317147	3.8005	4.39052	0.0399406	0.580833
ENSG00000259895.1	-0.390695	0.854615	4.389	0.0399563	0.580833
ENSG00000201998.1	-0.404982	4.26643	4.39247	0.0399607	0.580833
ENSG00000157445.15	-0.547736	-0.209213	4.38745	0.0399904	0.580833
ENSG00000011009.11	0.31173	2.39354	4.38689	0.0400026	0.580833
ENSG00000105928.16	-0.170822	3.51491	4.3865	0.0400112	0.580833
ENSG00000082074.19	-0.293179	4.53847	4.38747	0.0400147	0.580833
ENSG00000114999.8	-0.128198	4.25174	4.38547	0.0400338	0.580833
ENSG00000187653.11	-0.429758	-0.329114	4.38445	0.0400563	0.580833
ENSG00000126773.13	-0.107065	5.93049	4.38397	0.0400669	0.580833
ENSG00000070476.15	0.146716	4.88025	4.38386	0.0400693	0.580833
ENSG00000196470.12	0.285048	5.17148	4.38463	0.0400758	0.580833
ENSG00000110711.11	0.329658	1.9754	4.38262	0.0400965	0.580833
ENSG00000265118.5	-0.247574	1.48539	4.38202	0.0401098	0.580833
ENSG00000100150.20	0.148483	4.79513	4.37732	0.0402135	0.580833
ENSG00000104324.16	0.152685	5.32016	4.37663	0.0402286	0.580833
ENSG00000235269.2	-0.568886	0.0685384	4.37656	0.040237	0.580833
ENSG00000011304.22	0.189644	4.6869	4.37588	0.0402452	0.580833
ENSG00000182199.11	0.201464	5.85497	4.37429	0.0402804	0.580833
ENSG00000270362.2	0.189902	1.55113	4.37408	0.0402851	0.580833
ENSG00000187391.22	0.195175	4.40325	4.37244	0.0403215	0.580833
ENSG00000156787.17	-0.180838	2.51141	4.37024	0.0403702	0.580833
ENSG00000243477.6	0.321821	0.52386	4.36812	0.0404172	0.580833
ENSG00000119729.12	-0.189454	4.44102	4.36757	0.0404294	0.580833
ENSG00000122512.17	-0.117727	3.70539	4.36695	0.0404432	0.580833
ENSG00000108479.13	0.510962	2.22899	4.36859	0.0404548	0.580833
ENSG00000153563.17	-0.362561	0.996731	4.36483	0.0404904	0.580833
ENSG00000121316.11	-0.265016	2.05077	4.36443	0.0404991	0.580833
ENSG00000184292.7	-0.661665	0.0483839	4.36508	0.0405161	0.580833
ENSG00000136929.13	-0.698863	-1.35103	4.36229	0.040547	0.580833
ENSG00000170915.9	-0.29264	1.4421	4.35955	0.0406081	0.580833
ENSG00000168255.20	0.323832	3.03406	4.35918	0.0406209	0.580833
ENSG00000286059.1	0.315131	1.18917	4.35574	0.0406932	0.580833
ENSG00000130193.8	0.475555	2.12343	4.3563	0.040713	0.580833
ENSG00000154127.10	-0.265717	1.8797	4.35458	0.0407192	0.580833
ENSG00000228501.2	0.46323	-0.950203	4.35454	0.0407201	0.580833
ENSG00000057593.14	0.252649	6.27021	4.35229	0.0407754	0.580833
ENSG00000100949.15	0.253272	2.23649	4.35093	0.0408009	0.580833
ENSG00000165359.16	-0.296465	2.62769	4.35065	0.0408072	0.580833
ENSG00000288674.1	0.165218	4.24397	4.34905	0.0408432	0.580833
ENSG00000106351.13	0.206267	5.52326	4.34815	0.0408634	0.580833
ENSG00000196776.17	-0.143477	5.51462	4.34569	0.0409187	0.580833
ENSG00000101544.9	0.125646	4.01228	4.34555	0.0409217	0.580833
ENSG00000076248.12	0.166187	4.09701	4.3455	0.0409229	0.580833
ENSG00000136457.10	0.348627	3.00746	4.34506	0.0409457	0.580833
ENSG00000165424.7	0.207585	5.05832	4.3443	0.0409499	0.580833
ENSG00000266805.1	-0.242859	0.814922	4.34329	0.0409727	0.580833
ENSG00000158552.13	0.224108	3.4483	4.34292	0.040981	0.580833
ENSG00000231234.2	0.297291	-0.22534	4.33977	0.0410521	0.580833
ENSG00000202354.1	-0.97557	2.37716	4.34851	0.0410529	0.580833
ENSG00000180509.13	0.550603	1.18292	4.33915	0.0410972	0.580833
ENSG00000197555.10	0.101085	5.56572	4.33722	0.0411099	0.580833
ENSG00000119280.17	-0.32769	2.67657	4.337	0.0411185	0.580833
ENSG00000164949.8	-0.448099	1.55766	4.33627	0.041144	0.580833
ENSG00000290230.1	0.321715	0.486225	4.33529	0.0411535	0.580833
ENSG00000101191.17	0.107782	5.6526	4.33256	0.0412153	0.580833
ENSG00000276980.1	0.327871	4.45803	4.33211	0.0412695	0.580833
ENSG00000178187.8	-0.379704	-0.336694	4.32981	0.0412777	0.580833
ENSG00000165269.13	0.275837	3.80881	4.32957	0.041287	0.580833
ENSG00000244474.6	0.239175	6.43774	4.32915	0.041294	0.580833
ENSG00000269095.1	0.552931	-0.232988	4.32903	0.0412956	0.580833
ENSG00000136048.14	-0.226084	2.59611	4.32793	0.0413205	0.580833
ENSG00000185201.18	0.363052	4.03589	4.3298	0.0413265	0.580833
ENSG00000140948.13	0.143931	5.72765	4.32653	0.0413524	0.580833
ENSG00000280219.1	-0.314415	1.50562	4.3261	0.0413621	0.580833
ENSG00000105967.16	-0.377848	2.67586	4.32583	0.0413866	0.580833
ENSG00000227383.1	-0.272978	0.733061	4.32411	0.0414074	0.580833
ENSG00000265967.1	-0.268659	-0.0731502	4.32261	0.0414418	0.580833
ENSG00000176919.13	0.422967	3.49675	4.32376	0.0414797	0.580833
ENSG00000100889.12	0.233986	7.50566	4.32034	0.0414936	0.580833
ENSG00000238105.8	0.221797	2.33375	4.31721	0.0415651	0.580833
ENSG00000163251.4	0.164912	6.35729	4.31472	0.0416221	0.580833
ENSG00000198554.12	-0.338119	1.0219	4.31469	0.0416228	0.580833
ENSG00000107960.12	-0.122042	3.63529	4.31409	0.0416366	0.580833
ENSG00000259146.4	0.237549	0.507736	4.31307	0.04166	0.580833
ENSG00000197372.10	-0.227385	2.46803	4.31225	0.0416789	0.580833
ENSG00000184661.14	-0.548157	-1.08188	4.31165	0.0416925	0.580833
ENSG00000101916.12	-0.4404	1.4121	4.31145	0.0417041	0.580833
ENSG00000213672.8	0.266189	2.45221	4.31107	0.0417059	0.580833
ENSG00000078795.17	-0.161937	1.4771	4.3106	0.0417167	0.580833
ENSG00000180139.11	-0.494128	2.75863	4.31308	0.0417315	0.580833
ENSG00000258875.6	-0.410609	-0.812362	4.3072	0.041795	0.580833
ENSG00000288934.2	0.395232	-0.688412	4.30575	0.0418283	0.580833
ENSG00000278383.1	0.269895	0.521175	4.30414	0.0418655	0.580833
ENSG00000174567.8	0.171438	4.10697	4.30387	0.0418717	0.580833
ENSG00000132199.20	0.133385	6.43699	4.30347	0.041881	0.580833
ENSG00000088881.22	0.331217	0.853353	4.3033	0.0418848	0.580833
ENSG00000289410.2	0.413581	-0.28117	4.30309	0.0418896	0.580833
ENSG00000116711.10	-0.380661	1.43199	4.29823	0.0420019	0.580833
ENSG00000165694.11	-0.531402	0.0648131	4.29604	0.0420565	0.580833
ENSG00000287778.2	-0.403979	0.600532	4.29564	0.042062	0.580833
ENSG00000013523.11	0.114594	4.92179	4.29551	0.0420649	0.580833
ENSG00000133243.10	0.336855	2.15763	4.29079	0.0421746	0.580833
ENSG00000111670.16	-0.117808	5.54112	4.28972	0.0421995	0.580833
ENSG00000159674.12	0.247385	3.21752	4.2893	0.0422091	0.580833
ENSG00000127948.17	0.268228	6.16992	4.28898	0.0422296	0.580833
ENSG00000166311.10	0.225904	3.68153	4.28494	0.0423108	0.580833
ENSG00000289013.1	-0.281773	1.53236	4.2846	0.0423188	0.580833
ENSG00000226306.8	-0.634536	2.05911	4.28764	0.0423434	0.580833
ENSG00000235145.2	-0.246937	-0.213089	4.28343	0.042346	0.580833
ENSG00000121410.12	0.340105	5.62399	4.28591	0.0423474	0.580833
ENSG00000237356.7	-0.426309	1.04982	4.28324	0.0423534	0.580833
ENSG00000167705.12	0.264778	2.38541	4.28304	0.0423552	0.580833
ENSG00000197165.11	0.353917	3.03412	4.28097	0.0424196	0.580833
ENSG00000149806.11	0.202267	5.03388	4.27977	0.0424317	0.580833
ENSG00000126264.10	-0.454295	-0.855055	4.27936	0.0424412	0.580833
ENSG00000101247.18	-0.136399	3.22355	4.27878	0.0424549	0.580833
ENSG00000130311.11	0.248246	1.97434	4.27638	0.0425111	0.580833
ENSG00000280378.1	0.277452	0.105319	4.27569	0.0425273	0.580833
ENSG00000134463.15	0.276372	4.6373	4.27538	0.0425483	0.580833
ENSG00000152207.8	-0.345281	0.879434	4.27365	0.042575	0.580833
ENSG00000144339.12	-0.56873	-0.207645	4.27297	0.0425943	0.580833
ENSG00000122971.9	0.353275	3.97886	4.27469	0.0425964	0.580833
ENSG00000228055.3	-0.368086	0.292938	4.27221	0.042609	0.580833
ENSG00000171533.12	-0.336277	0.327218	4.27205	0.0426128	0.580833
ENSG00000174808.12	-0.353526	0.207231	4.272	0.0426139	0.580833
ENSG00000291316.1	0.323638	0.155968	4.27194	0.0426153	0.580833
ENSG00000160932.11	0.387282	5.27008	4.27556	0.0426156	0.580833
ENSG00000265912.1	0.491951	-0.300184	4.27124	0.0426318	0.580833
ENSG00000251184.1	0.25457	0.273099	4.27107	0.0426359	0.580833
ENSG00000160075.12	0.172953	4.75079	4.26908	0.0426827	0.580833
ENSG00000261832.6	0.231237	1.78559	4.26873	0.0426909	0.580833
ENSG00000152503.10	-0.289585	0.316425	4.26864	0.0426929	0.580833
ENSG00000277108.1	0.407753	-0.547833	4.26848	0.0426967	0.580833
ENSG00000171469.11	-0.108748	4.37966	4.2674	0.0427221	0.580833
ENSG00000132357.14	-0.212345	3.04124	4.26548	0.0427674	0.580833
ENSG00000181036.14	-0.372789	0.952538	4.26489	0.0427813	0.580833
ENSG00000108344.15	0.198137	4.61832	4.2645	0.0427906	0.580833
ENSG00000141552.18	0.262169	1.92961	4.26026	0.0428908	0.581696
ENSG00000274308.1	0.455788	-0.982327	4.25883	0.0429248	0.581696
ENSG00000103423.14	0.160731	4.69829	4.25882	0.0429249	0.581696
ENSG00000088888.18	0.126476	6.63246	4.2557	0.042999	0.582379
ENSG00000166743.10	0.46217	1.85044	4.25469	0.0430448	0.582472
ENSG00000167468.20	0.348196	5.09673	4.25608	0.0430532	0.582472
ENSG00000165282.15	0.106199	4.13176	4.25028	0.0431278	0.58316
ENSG00000241211.1	-0.424001	-0.367057	4.24681	0.0432106	0.583669
ENSG00000106603.20	-0.0951883	5.00579	4.24672	0.0432128	0.583669
ENSG00000147642.17	0.429775	5.01524	4.24965	0.0432448	0.583682
ENSG00000256453.2	0.249844	0.791405	4.24436	0.0432692	0.583682
ENSG00000116016.14	0.144006	7.23399	4.2437	0.0432849	0.583682
ENSG00000286655.1	-0.311701	0.161287	4.24232	0.0433179	0.583808
ENSG00000188611.17	-0.315345	1.89016	4.23689	0.043448	0.585241
ENSG00000224727.1	-0.23603	0.468492	4.23398	0.0435179	0.585675
ENSG00000115091.12	-0.139203	6.01883	4.23347	0.0435303	0.585675
ENSG00000269067.2	-0.481362	-0.451018	4.23164	0.0435742	0.585675
ENSG00000196576.16	0.291329	5.51139	4.23283	0.0435754	0.585675
ENSG00000156873.16	0.202247	2.85107	4.22846	0.0436508	0.585734
ENSG00000088256.9	0.274705	2.56025	4.22812	0.043659	0.585734
ENSG00000132938.22	0.486632	2.87593	4.22959	0.0436942	0.585734
ENSG00000081913.14	0.131899	5.70954	4.22304	0.0437819	0.585734
ENSG00000237074.2	-0.488225	-0.829083	4.2229	0.0437853	0.585734
ENSG00000131759.18	0.321174	2.70263	4.22131	0.043825	0.585734
ENSG00000259479.7	0.718388	0.61678	4.2235	0.0438361	0.585734
ENSG00000184368.16	-0.550786	-0.85884	4.22078	0.0438366	0.585734
ENSG00000279611.1	0.417411	3.79401	4.22341	0.0438447	0.585734
ENSG00000135951.16	-0.196655	2.7241	4.21899	0.0438802	0.585734
ENSG00000260762.1	0.471928	0.91397	4.21923	0.0438803	0.585734
ENSG00000262766.1	0.32287	-0.127279	4.2187	0.043887	0.585734
ENSG00000243004.7	-0.797796	-1.65737	4.21862	0.043889	0.585734
ENSG00000114544.17	0.194428	2.6233	4.21674	0.0439347	0.585786
ENSG00000285602.1	-0.28422	2.82887	4.2165	0.0439405	0.585786
ENSG00000168874.13	0.372319	3.29835	4.2161	0.0439886	0.585978
ENSG00000101337.16	0.133831	5.13347	4.21355	0.0440124	0.585978
ENSG00000130255.13	0.307508	4.39824	4.21344	0.0440444	0.585978
ENSG00000243069.9	0.41848	2.02391	4.21248	0.0440501	0.585978
ENSG00000108556.10	0.286887	0.912746	4.20745	0.0441611	0.587138
ENSG00000139055.7	-0.368526	-0.488734	4.20297	0.0442706	0.5877
ENSG00000136856.18	0.217177	2.07173	4.20218	0.0442901	0.5877
ENSG00000173011.12	0.159284	3.49085	4.2019	0.0442968	0.5877
ENSG00000171223.6	0.823622	0.453254	4.20534	0.0443024	0.5877
ENSG00000204556.4	-0.361545	-0.715367	4.19839	0.044383	0.5877
ENSG00000078081.8	-0.454483	-0.11597	4.19712	0.0444142	0.5877
ENSG00000163947.12	-0.280707	2.87352	4.19607	0.0444402	0.5877
ENSG00000273565.2	0.431616	1.50164	4.19265	0.0445306	0.5877
ENSG00000068308.15	0.152988	3.98751	4.19152	0.0445522	0.5877
ENSG00000261578.1	0.575612	3.72043	4.19602	0.0445795	0.5877
ENSG00000259203.4	-0.198944	3.37792	4.19009	0.0445874	0.5877
ENSG00000106628.13	0.244545	4.53587	4.18869	0.0446258	0.5877
ENSG00000230982.1	-0.263288	-0.0219142	4.18853	0.0446259	0.5877
ENSG00000115514.12	-0.156592	3.20094	4.18845	0.044628	0.5877
ENSG00000049192.15	-0.289179	1.83207	4.1882	0.044634	0.5877
ENSG00000109929.10	0.365814	7.91914	4.18935	0.0446552	0.5877
ENSG00000228748.2	-0.165286	1.33615	4.18435	0.0447293	0.5877
ENSG00000253720.2	-0.295847	0.433127	4.18405	0.0447367	0.5877
ENSG00000135617.4	0.231858	2.481	4.1835	0.0447505	0.5877
ENSG00000255004.1	0.580342	0.672385	4.18448	0.0447551	0.5877
ENSG00000222041.13	-0.352904	1.17953	4.18246	0.0447761	0.5877
ENSG00000269997.1	-0.220675	1.34067	4.18111	0.0448096	0.5877
ENSG00000101938.15	-0.75897	1.81573	4.18545	0.0448377	0.5877
ENSG00000163131.12	-0.274267	5.90246	4.18088	0.0448411	0.5877
ENSG00000265458.3	0.245933	0.653455	4.17929	0.0448548	0.5877
ENSG00000232913.8	-0.722424	-1.1891	4.17803	0.0448861	0.5877
ENSG00000256789.1	-0.262156	1.16119	4.17781	0.0448916	0.5877
ENSG00000227825.4	-0.506789	-0.916497	4.17728	0.0449048	0.5877
ENSG00000263096.1	0.384982	3.38378	4.1775	0.0449465	0.5877
ENSG00000272968.5	0.187937	0.692341	4.17477	0.0449673	0.5877
ENSG00000211454.16	0.250831	4.33298	4.17461	0.044975	0.5877
ENSG00000273542.2	0.650326	-0.658668	4.1738	0.0449914	0.5877
ENSG00000212607.1	0.682072	0.0867792	4.17373	0.0450277	0.5877
ENSG00000132793.12	0.27604	4.11681	4.17019	0.0450887	0.5877
ENSG00000198521.12	-0.245953	2.94915	4.16894	0.045113	0.5877
ENSG00000204767.4	-0.293714	1.72739	4.16749	0.0451491	0.5877
ENSG00000246223.10	-0.475066	0.109553	4.16744	0.0451503	0.5877
ENSG00000289617.1	-0.369707	-0.4083	4.16698	0.045162	0.5877
ENSG00000070190.13	-0.286307	1.43319	4.16652	0.0451735	0.5877
ENSG00000235200.5	0.33297	2.33653	4.16592	0.0451884	0.5877
ENSG00000204899.6	-0.269185	1.17931	4.16439	0.0452267	0.5877
ENSG00000119865.9	-0.295575	1.81198	4.16405	0.0452352	0.5877
ENSG00000143164.16	0.134675	7.44633	4.16338	0.0452522	0.5877
ENSG00000163519.14	-0.469774	0.235268	4.16206	0.0452851	0.5877
ENSG00000173113.7	0.19695	3.61338	4.16206	0.0452852	0.5877
ENSG00000187790.12	-0.170088	3.64	4.15954	0.0453485	0.5877
ENSG00000172426.16	0.22204	1.60931	4.15702	0.0454118	0.5877
ENSG00000109819.9	0.330696	6.42837	4.15763	0.0454468	0.5877
ENSG00000066382.17	-0.37605	0.573301	4.15486	0.0454664	0.5877
ENSG00000183856.11	-0.485122	-0.632742	4.15303	0.0455126	0.5877
ENSG00000111725.11	0.157281	4.03328	4.14871	0.0456216	0.5877
ENSG00000049130.16	-0.285935	2.84296	4.14571	0.0456977	0.5877
ENSG00000147130.14	0.162822	4.51165	4.145	0.0457156	0.5877
ENSG00000197603.16	-0.154243	5.69949	4.14494	0.0457173	0.5877
ENSG00000170222.12	0.232377	2.85457	4.14465	0.0457246	0.5877
ENSG00000124702.19	0.223997	4.28214	4.14429	0.0457337	0.5877
ENSG00000095321.18	0.265957	5.47526	4.14388	0.0457606	0.5877
ENSG00000101546.13	0.18455	4.00785	4.14322	0.0457608	0.5877
ENSG00000128283.7	0.386521	2.32505	4.14362	0.045761	0.5877
ENSG00000154620.6	-1.31161	-1.4505	4.14375	0.0457796	0.5877
ENSG00000144566.11	-0.131631	4.78401	4.14048	0.0458305	0.5877
ENSG00000278974.1	0.617911	-1.04031	4.14036	0.0458336	0.5877
ENSG00000291194.1	-0.393727	0.325602	4.13997	0.0458435	0.5877
ENSG00000141655.18	-0.326465	0.688893	4.13991	0.0458449	0.5877
ENSG00000228037.1	0.359857	-0.598464	4.13955	0.045854	0.5877
ENSG00000279570.1	-0.220489	0.62615	4.13811	0.0458908	0.5877
ENSG00000147488.13	-0.418616	0.474185	4.13669	0.045927	0.5877
ENSG00000164244.21	-0.140177	5.66444	4.13628	0.0459375	0.5877
ENSG00000228554.1	-0.35817	-0.814743	4.13616	0.0459405	0.5877
ENSG00000246596.8	0.349106	0.427375	4.13614	0.0459409	0.5877
ENSG00000273061.3	0.347944	0.470132	4.13595	0.0459457	0.5877
ENSG00000288531.1	-0.520458	-0.701749	4.13587	0.0459478	0.5877
ENSG00000133275.16	0.332495	1.47399	4.13506	0.0459684	0.5877
ENSG00000087086.15	0.253091	10.1978	4.13408	0.0459935	0.5877
ENSG00000183230.18	0.353738	5.39638	4.13637	0.0460032	0.5877
ENSG00000152457.19	-0.130068	3.55894	4.13176	0.0460529	0.5877
ENSG00000163075.13	-0.424521	1.11602	4.13146	0.0460643	0.5877
ENSG00000233058.3	0.232508	3.3417	4.13013	0.0460944	0.5877
ENSG00000099849.15	0.348187	1.44336	4.1295	0.0461107	0.5877
ENSG00000279314.1	-0.361274	1.33606	4.12941	0.0461128	0.5877
ENSG00000204104.12	-0.109775	3.18429	4.12415	0.0462476	0.588145
ENSG00000163431.13	-0.697297	1.53463	4.12661	0.0462879	0.588145
ENSG00000067182.9	0.155033	5.42076	4.12215	0.0462991	0.588145
ENSG00000156136.10	-0.255475	2.15203	4.1212	0.0463235	0.588145
ENSG00000247595.5	-0.182839	1.43794	4.12064	0.0463379	0.588145
ENSG00000269243.1	0.19719	3.05312	4.11859	0.0463909	0.588145
ENSG00000135046.14	-0.373141	3.6654	4.11926	0.0464306	0.588145
ENSG00000183570.17	-0.477114	-0.780938	4.11673	0.0464387	0.588145
ENSG00000222108.1	-0.46269	-0.891366	4.11577	0.0464635	0.588145
ENSG00000228481.1	-0.379705	-0.202581	4.11339	0.0465249	0.588145
ENSG00000185043.13	0.174273	3.78233	4.11287	0.0465385	0.588145
ENSG00000156603.20	0.177959	1.7101	4.11279	0.0465404	0.588145
ENSG00000259564.2	-0.16938	1.69168	4.11232	0.0465526	0.588145
ENSG00000102796.12	0.121808	2.76514	4.11179	0.0465663	0.588145
ENSG00000162777.17	-0.200322	4.63065	4.11178	0.0465666	0.588145
ENSG00000172244.9	-0.232985	0.904712	4.11158	0.0465719	0.588145
ENSG00000279605.1	0.297482	3.2332	4.10706	0.0466926	0.588145
ENSG00000240571.1	0.194991	0.691065	4.10582	0.0467209	0.588145
ENSG00000111450.15	-0.150196	3.86094	4.10543	0.0467312	0.588145
ENSG00000137819.14	-0.364285	1.23235	4.10506	0.0467407	0.588145
ENSG00000204569.10	0.168822	5.90193	4.10354	0.0467803	0.588145
ENSG00000255164.1	0.275064	-0.57821	4.10111	0.0468436	0.588145
ENSG00000150907.10	0.237006	5.25261	4.10084	0.0468544	0.588145
ENSG00000206337.12	-0.225921	4.46305	4.099	0.0468985	0.588145
ENSG00000072080.11	0.188434	6.50212	4.0988	0.0469037	0.588145
ENSG00000178562.18	-0.433991	1.34634	4.09862	0.0469155	0.588145
ENSG00000290039.1	-0.519703	-0.68538	4.09669	0.0469587	0.588145
ENSG00000270066.3	0.534157	1.96173	4.09836	0.0469725	0.588145
ENSG00000278249.1	0.534157	1.96173	4.09836	0.0469725	0.588145
ENSG00000151655.19	0.183768	10.9363	4.09508	0.0470008	0.588145
ENSG00000078237.7	-0.349497	1.61269	4.0939	0.0470317	0.588145
ENSG00000230010.2	-0.21656	0.8107	4.09313	0.0470519	0.588145
ENSG00000135638.14	0.392861	0.653399	4.09301	0.047055	0.588145
ENSG00000086289.13	-0.199855	2.34202	4.09299	0.0470555	0.588145
ENSG00000123201.14	-1.03411	0.345062	4.09751	0.0470862	0.588145
ENSG00000172053.18	0.13344	5.33712	4.09044	0.0471221	0.588145
ENSG00000105289.15	0.255457	1.63148	4.0896	0.0471441	0.588145
ENSG00000183077.16	0.153381	6.12524	4.08866	0.0471689	0.588145
ENSG00000081791.9	0.114492	5.08786	4.08864	0.0471694	0.588145
ENSG00000260528.6	-0.729019	0.544995	4.09111	0.0471894	0.588145
ENSG00000090013.11	0.286528	3.8988	4.08829	0.0471902	0.588145
ENSG00000267059.2	0.398639	1.23678	4.08736	0.047203	0.588145
ENSG00000161281.11	-0.477204	-0.727769	4.08615	0.0472347	0.588145
ENSG00000189283.10	0.170892	2.92038	4.08579	0.0472441	0.588145
ENSG00000143368.10	0.160407	2.3162	4.08558	0.0472496	0.588145
ENSG00000223915.1	-1.29267	-1.61175	4.0857	0.0472641	0.588145
ENSG00000154898.16	-0.495944	0.171683	4.08441	0.0472841	0.588145
ENSG00000172115.9	-0.193297	5.20082	4.08389	0.0472943	0.588145
ENSG00000141741.12	0.202936	2.97557	4.08007	0.0473948	0.589097
ENSG00000258457.5	0.208936	1.14326	4.07889	0.047426	0.589188
ENSG00000212440.1	-0.825008	-1.40996	4.07763	0.0474592	0.589304
ENSG00000284820.1	0.189209	3.15184	4.07648	0.0474895	0.589382
ENSG00000246214.3	-0.254498	0.530031	4.07556	0.0475139	0.589388
ENSG00000277734.8	-0.382912	1.51011	4.07433	0.0475476	0.589509
ENSG00000286896.2	-0.488292	-0.785212	4.07084	0.047639	0.590044
ENSG00000272173.2	0.322195	0.313428	4.07005	0.0476599	0.590044
ENSG00000278513.1	-0.309742	-0.26206	4.06943	0.0476762	0.590044
ENSG00000163412.13	-0.178415	4.3954	4.06765	0.0477236	0.590044
ENSG00000128602.11	0.259398	4.43868	4.06731	0.0477398	0.590044
ENSG00000166847.10	-0.0949233	4.94013	4.06639	0.047757	0.590044
ENSG00000100239.16	0.186575	5.67507	4.06547	0.0477814	0.590044
ENSG00000205562.5	-0.444969	-0.440168	4.06543	0.0477825	0.590044
ENSG00000257277.2	-0.287482	0.679182	4.06283	0.0478519	0.590198
ENSG00000006715.16	-0.115423	5.73582	4.06063	0.0479105	0.590198
ENSG00000288100.1	0.54492	1.34459	4.06232	0.0479112	0.590198
ENSG00000136861.19	-0.1211	6.60364	4.0601	0.0479247	0.590198
[truncated: 22,625 more rows]
